# Supplementary material for: The prognostic significance of JAML and its role in remodeling the immune microenvironment via the cGAS-STING pathway in endometrial cancer
Source: Front Immunol. 2026 Jan 29;17:1738596. doi: 10.3389/fimmu.2026.1738596 (PMC12894416; doi:10.3389/fimmu.2026.1738596)
Supplement: Supplementary file 4 [file DataSheet2.xlsx]

## Sheet: Figure 1B
rownames(datas)	Group	Type	values
TCGA-2E-A9G8-01	G1(n = 545)	JAML	1.24598
TCGA-4E-A92E-01	G1(n = 545)	JAML	1.83746
TCGA-5B-A90C-01	G1(n = 545)	JAML	0.505484
TCGA-5S-A9Q8-01	G1(n = 545)	JAML	1.05561
TCGA-A5-A0G1-01	G1(n = 545)	JAML	3.82402
TCGA-A5-A0G2-01	G1(n = 545)	JAML	1.14854
TCGA-A5-A0G3-01	G1(n = 545)	JAML	0.24306
TCGA-A5-A0G5-01	G1(n = 545)	JAML	3.07356
TCGA-A5-A0G9-01	G1(n = 545)	JAML	0.990084
TCGA-A5-A0GA-01	G1(n = 545)	JAML	1.08079
TCGA-A5-A0GB-01	G1(n = 545)	JAML	0.806283
TCGA-A5-A0GD-01	G1(n = 545)	JAML	2.93691
TCGA-A5-A0GE-01	G1(n = 545)	JAML	1.47072
TCGA-A5-A0GG-01	G1(n = 545)	JAML	2.0795
TCGA-A5-A0GH-01	G1(n = 545)	JAML	0.819505
TCGA-A5-A0GI-01	G1(n = 545)	JAML	1.42465
TCGA-A5-A0GJ-01	G1(n = 545)	JAML	1.56159
TCGA-A5-A0GM-01	G1(n = 545)	JAML	0.841732
TCGA-A5-A0GN-01	G1(n = 545)	JAML	1.95602
TCGA-A5-A0GP-01	G1(n = 545)	JAML	1.17798
TCGA-A5-A0GQ-01	G1(n = 545)	JAML	2.89978
TCGA-A5-A0GR-01	G1(n = 545)	JAML	1.62929
TCGA-A5-A0GU-01	G1(n = 545)	JAML	1.41403
TCGA-A5-A0GV-01	G1(n = 545)	JAML	0.615416
TCGA-A5-A0GW-01	G1(n = 545)	JAML	1.60952
TCGA-A5-A0GX-01	G1(n = 545)	JAML	1.17383
TCGA-A5-A0R6-01	G1(n = 545)	JAML	0.987612
TCGA-A5-A0R7-01	G1(n = 545)	JAML	1.74756
TCGA-A5-A0R8-01	G1(n = 545)	JAML	2.21107
TCGA-A5-A0R9-01	G1(n = 545)	JAML	2.05651
TCGA-A5-A0RA-01	G1(n = 545)	JAML	2.47303
TCGA-A5-A0VO-01	G1(n = 545)	JAML	1.67247
TCGA-A5-A0VP-01	G1(n = 545)	JAML	1.49498
TCGA-A5-A0VQ-01	G1(n = 545)	JAML	1.68325
TCGA-A5-A1OF-01	G1(n = 545)	JAML	1.88647
TCGA-A5-A1OG-01	G1(n = 545)	JAML	1.45759
TCGA-A5-A1OH-01	G1(n = 545)	JAML	0.77947
TCGA-A5-A1OJ-01	G1(n = 545)	JAML	1.5429
TCGA-A5-A1OK-01	G1(n = 545)	JAML	1.87121
TCGA-A5-A2K2-01	G1(n = 545)	JAML	0.431569
TCGA-A5-A2K3-01	G1(n = 545)	JAML	3.38427
TCGA-A5-A2K4-01	G1(n = 545)	JAML	1.26831
TCGA-A5-A2K5-01	G1(n = 545)	JAML	2.07296
TCGA-A5-A2K7-01	G1(n = 545)	JAML	0.953153
TCGA-A5-A3LO-01	G1(n = 545)	JAML	1.33925
TCGA-A5-A3LP-01	G1(n = 545)	JAML	0.823342
TCGA-A5-A7WJ-01	G1(n = 545)	JAML	0.60966
TCGA-A5-A7WK-01	G1(n = 545)	JAML	0.45386
TCGA-A5-AB3J-01	G1(n = 545)	JAML	2.03756
TCGA-AJ-A23M-01	G1(n = 545)	JAML	1.37573
TCGA-AJ-A23N-01	G1(n = 545)	JAML	1.4878
TCGA-AJ-A23O-01	G1(n = 545)	JAML	1.64847
TCGA-AJ-A2QK-01	G1(n = 545)	JAML	2.18349
TCGA-AJ-A2QL-01	G1(n = 545)	JAML	2.04963
TCGA-AJ-A2QM-01	G1(n = 545)	JAML	0.366028
TCGA-AJ-A2QN-01	G1(n = 545)	JAML	1.20176
TCGA-AJ-A2QO-01	G1(n = 545)	JAML	1.25695
TCGA-AJ-A3BD-01	G1(n = 545)	JAML	1.7122
TCGA-AJ-A3BF-01	G1(n = 545)	JAML	1.52982
TCGA-AJ-A3BG-01	G1(n = 545)	JAML	0.750778
TCGA-AJ-A3BH-01	G1(n = 545)	JAML	2.18875
TCGA-AJ-A3BI-01	G1(n = 545)	JAML	2.16729
TCGA-AJ-A3BK-01	G1(n = 545)	JAML	3.02437
TCGA-AJ-A3EJ-01	G1(n = 545)	JAML	1.06233
TCGA-AJ-A3EK-01	G1(n = 545)	JAML	2.18419
TCGA-AJ-A3EL-01	G1(n = 545)	JAML	2.1517
TCGA-AJ-A3EM-01	G1(n = 545)	JAML	0.302758
TCGA-AJ-A3I9-01	G1(n = 545)	JAML	0.520649
TCGA-AJ-A3IA-01	G1(n = 545)	JAML	1.77766
TCGA-AJ-A3NC-01	G1(n = 545)	JAML	1.93384
TCGA-AJ-A3NE-01	G1(n = 545)	JAML	1.4111
TCGA-AJ-A3NF-01	G1(n = 545)	JAML	2.93367
TCGA-AJ-A3NG-01	G1(n = 545)	JAML	1.0212
TCGA-AJ-A3NH-01	G1(n = 545)	JAML	0.589763
TCGA-AJ-A3OJ-01	G1(n = 545)	JAML	1.40822
TCGA-AJ-A3OK-01	G1(n = 545)	JAML	2.21599
TCGA-AJ-A3OL-01	G1(n = 545)	JAML	0.142348
TCGA-AJ-A3QS-01	G1(n = 545)	JAML	2.49851
TCGA-AJ-A3TW-01	G1(n = 545)	JAML	2.99434
TCGA-AJ-A5DV-01	G1(n = 545)	JAML	2.00371
TCGA-AJ-A5DW-01	G1(n = 545)	JAML	1.36608
TCGA-AJ-A6NU-01	G1(n = 545)	JAML	2.24908
TCGA-AJ-A8CT-01	G1(n = 545)	JAML	3.54736
TCGA-AJ-A8CV-01	G1(n = 545)	JAML	2.52434
TCGA-AJ-A8CW-01	G1(n = 545)	JAML	1.56448
TCGA-AP-A051-01	G1(n = 545)	JAML	1.38515
TCGA-AP-A052-01	G1(n = 545)	JAML	0.645241
TCGA-AP-A053-01	G1(n = 545)	JAML	0.852958
TCGA-AP-A054-01	G1(n = 545)	JAML	0.594166
TCGA-AP-A056-01	G1(n = 545)	JAML	0.751207
TCGA-AP-A059-01	G1(n = 545)	JAML	3.02593
TCGA-AP-A05A-01	G1(n = 545)	JAML	0.0988238
TCGA-AP-A05D-01	G1(n = 545)	JAML	1.82782
TCGA-AP-A05H-01	G1(n = 545)	JAML	0.199751
TCGA-AP-A05J-01	G1(n = 545)	JAML	0.0858325
TCGA-AP-A05N-01	G1(n = 545)	JAML	0.388575
TCGA-AP-A05O-01	G1(n = 545)	JAML	1.81697
TCGA-AP-A05P-01	G1(n = 545)	JAML	1.56457
TCGA-AP-A0L8-01	G1(n = 545)	JAML	0.168257
TCGA-AP-A0L9-01	G1(n = 545)	JAML	0.262072
TCGA-AP-A0LD-01	G1(n = 545)	JAML	0.455334
TCGA-AP-A0LE-01	G1(n = 545)	JAML	0.788936
TCGA-AP-A0LF-01	G1(n = 545)	JAML	2.25387
TCGA-AP-A0LG-01	G1(n = 545)	JAML	0.580242
TCGA-AP-A0LH-01	G1(n = 545)	JAML	1.22014
TCGA-AP-A0LI-01	G1(n = 545)	JAML	1.99349
TCGA-AP-A0LJ-01	G1(n = 545)	JAML	2.71754
TCGA-AP-A0LL-01	G1(n = 545)	JAML	0.679514
TCGA-AP-A0LM-01	G1(n = 545)	JAML	2.30293
TCGA-AP-A0LN-01	G1(n = 545)	JAML	1.51526
TCGA-AP-A0LO-01	G1(n = 545)	JAML	1.46884
TCGA-AP-A0LP-01	G1(n = 545)	JAML	1.54196
TCGA-AP-A0LS-01	G1(n = 545)	JAML	0.755486
TCGA-AP-A0LT-01	G1(n = 545)	JAML	1.03499
TCGA-AP-A0LV-01	G1(n = 545)	JAML	1.2637
TCGA-AP-A1DH-01	G1(n = 545)	JAML	1.90296
TCGA-AP-A1DK-01	G1(n = 545)	JAML	2.3048
TCGA-AP-A1DM-01	G1(n = 545)	JAML	0.884246
TCGA-AP-A1DO-01	G1(n = 545)	JAML	0.604641
TCGA-AP-A1DP-01	G1(n = 545)	JAML	1.35603
TCGA-AP-A1DQ-01	G1(n = 545)	JAML	1.32941
TCGA-AP-A1DR-01	G1(n = 545)	JAML	1.01414
TCGA-AP-A1DV-01	G1(n = 545)	JAML	1.04893
TCGA-AP-A1E0-01	G1(n = 545)	JAML	1.34125
TCGA-AP-A1E1-01	G1(n = 545)	JAML	1.02496
TCGA-AP-A1E3-01	G1(n = 545)	JAML	1.17683
TCGA-AP-A1E4-01	G1(n = 545)	JAML	0.212881
TCGA-AP-A3K1-01	G1(n = 545)	JAML	0.83463
TCGA-AP-A5FX-01	G1(n = 545)	JAML	1.29907
TCGA-AW-A1PO-01	G1(n = 545)	JAML	0.469365
TCGA-AX-A05S-01	G1(n = 545)	JAML	1.18047
TCGA-AX-A05T-01	G1(n = 545)	JAML	0.598556
TCGA-AX-A05U-01	G1(n = 545)	JAML	0.745194
TCGA-AX-A05W-01	G1(n = 545)	JAML	0.974896
TCGA-AX-A05Y-01	G1(n = 545)	JAML	0.583423
TCGA-AX-A05Z-01	G1(n = 545)	JAML	2.09973
TCGA-AX-A060-01	G1(n = 545)	JAML	0.204892
TCGA-AX-A062-01	G1(n = 545)	JAML	0.583423
TCGA-AX-A063-01	G1(n = 545)	JAML	2.46668
TCGA-AX-A064-01	G1(n = 545)	JAML	1.06302
TCGA-AX-A06B-01	G1(n = 545)	JAML	1.62494
TCGA-AX-A06D-01	G1(n = 545)	JAML	1.43419
TCGA-AX-A06F-01	G1(n = 545)	JAML	2.41327
TCGA-AX-A06H-01	G1(n = 545)	JAML	2.47483
TCGA-AX-A06J-01	G1(n = 545)	JAML	1.15866
TCGA-AX-A06L-01	G1(n = 545)	JAML	2.28573
TCGA-AX-A0IS-01	G1(n = 545)	JAML	0.816804
TCGA-AX-A0IU-01	G1(n = 545)	JAML	0.421695
TCGA-AX-A0IW-01	G1(n = 545)	JAML	0.716859
TCGA-AX-A0IZ-01	G1(n = 545)	JAML	1.82469
TCGA-AX-A0J0-01	G1(n = 545)	JAML	0.910579
TCGA-AX-A0J1-01	G1(n = 545)	JAML	1.87503
TCGA-AX-A1C4-01	G1(n = 545)	JAML	0.356031
TCGA-AX-A1C5-01	G1(n = 545)	JAML	0.161178
TCGA-AX-A1C7-01	G1(n = 545)	JAML	0.327572
TCGA-AX-A1C8-01	G1(n = 545)	JAML	0.263395
TCGA-AX-A1C9-01	G1(n = 545)	JAML	1.73101
TCGA-AX-A1CA-01	G1(n = 545)	JAML	0.97761
TCGA-AX-A1CC-01	G1(n = 545)	JAML	3.4427
TCGA-AX-A1CE-01	G1(n = 545)	JAML	0.91831
TCGA-AX-A1CF-01	G1(n = 545)	JAML	0.923568
TCGA-AX-A1CI-01	G1(n = 545)	JAML	0.992841
TCGA-AX-A1CJ-01	G1(n = 545)	JAML	1.54888
TCGA-AX-A1CK-01	G1(n = 545)	JAML	0.541911
TCGA-AX-A1CN-01	G1(n = 545)	JAML	0.436908
TCGA-AX-A1CP-01	G1(n = 545)	JAML	1.06254
TCGA-AX-A1CR-01	G1(n = 545)	JAML	0.747516
TCGA-AX-A2H2-01	G1(n = 545)	JAML	1.41938
TCGA-AX-A2H4-01	G1(n = 545)	JAML	2.21856
TCGA-AX-A2H5-01	G1(n = 545)	JAML	0.434882
TCGA-AX-A2H7-01	G1(n = 545)	JAML	1.19736
TCGA-AX-A2H8-01	G1(n = 545)	JAML	0.726744
TCGA-AX-A2HA-01	G1(n = 545)	JAML	0.671475
TCGA-AX-A2HC-01	G1(n = 545)	JAML	0.0436245
TCGA-AX-A2HD-01	G1(n = 545)	JAML	0.866473
TCGA-AX-A2HF-01	G1(n = 545)	JAML	0.993783
TCGA-AX-A2HG-01	G1(n = 545)	JAML	1.37195
TCGA-AX-A2HH-01	G1(n = 545)	JAML	0.140386
TCGA-AX-A2HJ-01	G1(n = 545)	JAML	1.36838
TCGA-AX-A2HK-01	G1(n = 545)	JAML	0.190299
TCGA-AX-A2IN-01	G1(n = 545)	JAML	1.94471
TCGA-AX-A2IO-01	G1(n = 545)	JAML	1.18059
TCGA-AX-A3FS-01	G1(n = 545)	JAML	1.03633
TCGA-AX-A3FT-01	G1(n = 545)	JAML	2.66079
TCGA-AX-A3FV-01	G1(n = 545)	JAML	0.66102
TCGA-AX-A3FW-01	G1(n = 545)	JAML	0.427499
TCGA-AX-A3FX-01	G1(n = 545)	JAML	1.30953
TCGA-AX-A3FZ-01	G1(n = 545)	JAML	0.311619
TCGA-AX-A3G1-01	G1(n = 545)	JAML	1.30976
TCGA-AX-A3G3-01	G1(n = 545)	JAML	2.3074
TCGA-AX-A3G4-01	G1(n = 545)	JAML	0.756426
TCGA-AX-A3G6-01	G1(n = 545)	JAML	1.61805
TCGA-AX-A3G7-01	G1(n = 545)	JAML	0.920522
TCGA-AX-A3G8-01	G1(n = 545)	JAML	0.454492
TCGA-AX-A3G9-01	G1(n = 545)	JAML	0.673466
TCGA-AX-A3GB-01	G1(n = 545)	JAML	2.09112
TCGA-AX-A3GI-01	G1(n = 545)	JAML	0.208268
TCGA-B5-A0JN-01	G1(n = 545)	JAML	0.373732
TCGA-B5-A0JR-01	G1(n = 545)	JAML	1.99993
TCGA-B5-A0JS-01	G1(n = 545)	JAML	1.98298
TCGA-B5-A0JT-01	G1(n = 545)	JAML	1.30241
TCGA-B5-A0JU-01	G1(n = 545)	JAML	0.608998
TCGA-B5-A0JV-01	G1(n = 545)	JAML	0.884715
TCGA-B5-A0JX-01	G1(n = 545)	JAML	1.9285
TCGA-B5-A0JY-01	G1(n = 545)	JAML	1.57846
TCGA-B5-A0JZ-01	G1(n = 545)	JAML	2.79857
TCGA-B5-A0K0-01	G1(n = 545)	JAML	1.30556
TCGA-B5-A0K1-01	G1(n = 545)	JAML	0.591009
TCGA-B5-A0K2-01	G1(n = 545)	JAML	2.08171
TCGA-B5-A0K3-01	G1(n = 545)	JAML	1.0474
TCGA-B5-A0K4-01	G1(n = 545)	JAML	0.545968
TCGA-B5-A0K6-01	G1(n = 545)	JAML	1.49937
TCGA-B5-A0K7-01	G1(n = 545)	JAML	2.32098
TCGA-B5-A0K8-01	G1(n = 545)	JAML	1.33365
TCGA-B5-A0K9-01	G1(n = 545)	JAML	2.23906
TCGA-B5-A0KB-01	G1(n = 545)	JAML	1.98648
TCGA-B5-A11E-01	G1(n = 545)	JAML	1.01121
TCGA-B5-A11F-01	G1(n = 545)	JAML	1.39429
TCGA-B5-A11G-01	G1(n = 545)	JAML	1.14346
TCGA-B5-A11H-01	G1(n = 545)	JAML	1.37651
TCGA-B5-A11I-01	G1(n = 545)	JAML	1.75561
TCGA-B5-A11J-01	G1(n = 545)	JAML	1.16247
TCGA-B5-A11L-01	G1(n = 545)	JAML	2.2116
TCGA-B5-A11M-01	G1(n = 545)	JAML	1.68966
TCGA-B5-A11N-01	G1(n = 545)	JAML	2.12237
TCGA-B5-A11O-01	G1(n = 545)	JAML	2.87729
TCGA-B5-A11P-01	G1(n = 545)	JAML	0.640713
TCGA-B5-A11Q-01	G1(n = 545)	JAML	0.276556
TCGA-B5-A11R-01	G1(n = 545)	JAML	1.06102
TCGA-B5-A11S-01	G1(n = 545)	JAML	1.22008
TCGA-B5-A11U-01	G1(n = 545)	JAML	1.26628
TCGA-B5-A11V-01	G1(n = 545)	JAML	1.02354
TCGA-B5-A11W-01	G1(n = 545)	JAML	1.51964
TCGA-B5-A11X-01	G1(n = 545)	JAML	1.49779
TCGA-B5-A11Y-01	G1(n = 545)	JAML	2.35552
TCGA-B5-A11Z-01	G1(n = 545)	JAML	0.6072
TCGA-B5-A121-01	G1(n = 545)	JAML	1.53849
TCGA-B5-A1MR-01	G1(n = 545)	JAML	2.90666
TCGA-B5-A1MS-01	G1(n = 545)	JAML	0.666211
TCGA-B5-A1MU-01	G1(n = 545)	JAML	2.07231
TCGA-B5-A1MV-01	G1(n = 545)	JAML	2.51286
TCGA-B5-A1MW-01	G1(n = 545)	JAML	0.403159
TCGA-B5-A1MX-01	G1(n = 545)	JAML	1.84
TCGA-B5-A1MY-01	G1(n = 545)	JAML	1.22058
TCGA-B5-A1MZ-01	G1(n = 545)	JAML	2.42675
TCGA-B5-A1N2-01	G1(n = 545)	JAML	1.06812
TCGA-B5-A3F9-01	G1(n = 545)	JAML	1.24598
TCGA-B5-A3FA-01	G1(n = 545)	JAML	1.09707
TCGA-B5-A3FB-01	G1(n = 545)	JAML	1.79031
TCGA-B5-A3FC-01	G1(n = 545)	JAML	1.67843
TCGA-B5-A3FD-01	G1(n = 545)	JAML	1.13297
TCGA-B5-A3FH-01	G1(n = 545)	JAML	1.42584
TCGA-B5-A3S1-01	G1(n = 545)	JAML	1.00065
TCGA-B5-A5OC-01	G1(n = 545)	JAML	2.73914
TCGA-B5-A5OD-01	G1(n = 545)	JAML	4.35012
TCGA-B5-A5OE-01	G1(n = 545)	JAML	0.74261
TCGA-BG-A0LW-01	G1(n = 545)	JAML	0.795351
TCGA-BG-A0LX-01	G1(n = 545)	JAML	1.83685
TCGA-BG-A0M0-01	G1(n = 545)	JAML	0.469782
TCGA-BG-A0M2-01	G1(n = 545)	JAML	1.51091
TCGA-BG-A0M3-01	G1(n = 545)	JAML	0.846313
TCGA-BG-A0M4-01	G1(n = 545)	JAML	0.85591
TCGA-BG-A0M6-01	G1(n = 545)	JAML	0.317072
TCGA-BG-A0M7-01	G1(n = 545)	JAML	1.57681
TCGA-BG-A0M8-01	G1(n = 545)	JAML	1.82554
TCGA-BG-A0M9-01	G1(n = 545)	JAML	1.02814
TCGA-BG-A0MA-01	G1(n = 545)	JAML	1.26364
TCGA-BG-A0MC-01	G1(n = 545)	JAML	2.00497
TCGA-BG-A0MG-01	G1(n = 545)	JAML	1.88472
TCGA-BG-A0MH-01	G1(n = 545)	JAML	2.0966
TCGA-BG-A0MI-01	G1(n = 545)	JAML	0.617016
TCGA-BG-A0MK-01	G1(n = 545)	JAML	2.17018
TCGA-BG-A0MO-01	G1(n = 545)	JAML	1.28363
TCGA-BG-A0MQ-01	G1(n = 545)	JAML	1.03182
TCGA-BG-A0MS-01	G1(n = 545)	JAML	1.02588
TCGA-BG-A0MT-01	G1(n = 545)	JAML	1.00454
TCGA-BG-A0MU-01	G1(n = 545)	JAML	1.37451
TCGA-BG-A0RY-01	G1(n = 545)	JAML	2.11397
TCGA-BG-A0VT-01	G1(n = 545)	JAML	0.666302
TCGA-BG-A0VV-01	G1(n = 545)	JAML	1.57352
TCGA-BG-A0VW-01	G1(n = 545)	JAML	1.76647
TCGA-BG-A0VX-01	G1(n = 545)	JAML	2.18998
TCGA-BG-A0VZ-01	G1(n = 545)	JAML	1.61556
TCGA-BG-A0W1-01	G1(n = 545)	JAML	0.690372
TCGA-BG-A0W2-01	G1(n = 545)	JAML	1.75566
TCGA-BG-A0YU-01	G1(n = 545)	JAML	1.47571
TCGA-BG-A0YV-01	G1(n = 545)	JAML	0.462157
TCGA-BG-A186-01	G1(n = 545)	JAML	1.37896
TCGA-BG-A187-01	G1(n = 545)	JAML	0.832769
TCGA-BG-A18A-01	G1(n = 545)	JAML	0.840524
TCGA-BG-A18B-01	G1(n = 545)	JAML	1.73123
TCGA-BG-A18C-01	G1(n = 545)	JAML	0.68419
TCGA-BG-A220-01	G1(n = 545)	JAML	0.254594
TCGA-BG-A221-01	G1(n = 545)	JAML	1.62784
TCGA-BG-A222-01	G1(n = 545)	JAML	1.034
TCGA-BG-A2AD-01	G1(n = 545)	JAML	0.156138
TCGA-BG-A2AE-01	G1(n = 545)	JAML	1.70925
TCGA-BG-A2L7-01	G1(n = 545)	JAML	2.12294
TCGA-BG-A3EW-01	G1(n = 545)	JAML	0.658737
TCGA-BG-A3PP-01	G1(n = 545)	JAML	0.980757
TCGA-BK-A0C9-01	G1(n = 545)	JAML	1.40087
TCGA-BK-A0CA-01	G1(n = 545)	JAML	2.08559
TCGA-BK-A0CB-01	G1(n = 545)	JAML	1.33703
TCGA-BK-A0CC-01	G1(n = 545)	JAML	1.67624
TCGA-BK-A139-01	G1(n = 545)	JAML	2.61223
TCGA-BK-A13B-01	G1(n = 545)	JAML	1.23137
TCGA-BK-A13C-01	G1(n = 545)	JAML	0.4336
TCGA-BK-A26L-01	G1(n = 545)	JAML	1.09759
TCGA-BK-A4ZD-01	G1(n = 545)	JAML	0.459117
TCGA-BK-A56F-01	G1(n = 545)	JAML	1.92623
TCGA-BK-A6W3-01	G1(n = 545)	JAML	2.20942
TCGA-BK-A6W4-01	G1(n = 545)	JAML	2.03069
TCGA-BS-A0T9-01	G1(n = 545)	JAML	0.968349
TCGA-BS-A0TA-01	G1(n = 545)	JAML	3.41125
TCGA-BS-A0TC-01	G1(n = 545)	JAML	0.571822
TCGA-BS-A0TD-01	G1(n = 545)	JAML	0.985573
TCGA-BS-A0TE-01	G1(n = 545)	JAML	0.82073
TCGA-BS-A0TG-01	G1(n = 545)	JAML	0.983021
TCGA-BS-A0TI-01	G1(n = 545)	JAML	1.2529
TCGA-BS-A0TJ-01	G1(n = 545)	JAML	1.18884
TCGA-BS-A0U5-01	G1(n = 545)	JAML	0.867185
TCGA-BS-A0U7-01	G1(n = 545)	JAML	2.21042
TCGA-BS-A0U8-01	G1(n = 545)	JAML	1.12108
TCGA-BS-A0U9-01	G1(n = 545)	JAML	0.120485
TCGA-BS-A0UA-01	G1(n = 545)	JAML	2.55829
TCGA-BS-A0UF-01	G1(n = 545)	JAML	2.14267
TCGA-BS-A0UJ-01	G1(n = 545)	JAML	1.31661
TCGA-BS-A0UL-01	G1(n = 545)	JAML	2.48478
TCGA-BS-A0UM-01	G1(n = 545)	JAML	2.22219
TCGA-BS-A0UT-01	G1(n = 545)	JAML	0.52687
TCGA-BS-A0UV-01	G1(n = 545)	JAML	1.3058
TCGA-BS-A0V4-01	G1(n = 545)	JAML	0.847756
TCGA-BS-A0V6-01	G1(n = 545)	JAML	1.74515
TCGA-BS-A0V7-01	G1(n = 545)	JAML	2.99924
TCGA-BS-A0V8-01	G1(n = 545)	JAML	1.25399
TCGA-BS-A0VI-01	G1(n = 545)	JAML	0.462471
TCGA-BS-A0WQ-01	G1(n = 545)	JAML	0.454913
TCGA-D1-A0ZN-01	G1(n = 545)	JAML	1.38256
TCGA-D1-A0ZO-01	G1(n = 545)	JAML	2.25819
TCGA-D1-A0ZP-01	G1(n = 545)	JAML	1.49861
TCGA-D1-A0ZQ-01	G1(n = 545)	JAML	1.25731
TCGA-D1-A0ZR-01	G1(n = 545)	JAML	1.53824
TCGA-D1-A0ZS-01	G1(n = 545)	JAML	0.309525
TCGA-D1-A0ZU-01	G1(n = 545)	JAML	0.87743
TCGA-D1-A0ZV-01	G1(n = 545)	JAML	2.61108
TCGA-D1-A0ZZ-01	G1(n = 545)	JAML	0.302758
TCGA-D1-A101-01	G1(n = 545)	JAML	2.12948
TCGA-D1-A102-01	G1(n = 545)	JAML	1.65897
TCGA-D1-A103-01	G1(n = 545)	JAML	1.69995
TCGA-D1-A15V-01	G1(n = 545)	JAML	0.921893
TCGA-D1-A15W-01	G1(n = 545)	JAML	2.59087
TCGA-D1-A15X-01	G1(n = 545)	JAML	1.71804
TCGA-D1-A15Z-01	G1(n = 545)	JAML	0.694657
TCGA-D1-A160-01	G1(n = 545)	JAML	1.45712
TCGA-D1-A161-01	G1(n = 545)	JAML	1.90643
TCGA-D1-A162-01	G1(n = 545)	JAML	1.84133
TCGA-D1-A163-01	G1(n = 545)	JAML	1.74153
TCGA-D1-A165-01	G1(n = 545)	JAML	0.989502
TCGA-D1-A167-01	G1(n = 545)	JAML	0.52095
TCGA-D1-A168-01	G1(n = 545)	JAML	0.194591
TCGA-D1-A169-01	G1(n = 545)	JAML	1.39851
TCGA-D1-A16B-01	G1(n = 545)	JAML	1.21977
TCGA-D1-A16D-01	G1(n = 545)	JAML	1.77913
TCGA-D1-A16E-01	G1(n = 545)	JAML	1.7373
TCGA-D1-A16F-01	G1(n = 545)	JAML	2.90791
TCGA-D1-A16G-01	G1(n = 545)	JAML	1.77842
TCGA-D1-A16I-01	G1(n = 545)	JAML	0.856468
TCGA-D1-A16J-01	G1(n = 545)	JAML	1.81451
TCGA-D1-A16N-01	G1(n = 545)	JAML	0.712111
TCGA-D1-A16O-01	G1(n = 545)	JAML	0.703721
TCGA-D1-A16Q-01	G1(n = 545)	JAML	1.71879
TCGA-D1-A16R-01	G1(n = 545)	JAML	1.05735
TCGA-D1-A16S-01	G1(n = 545)	JAML	0.516116
TCGA-D1-A16V-01	G1(n = 545)	JAML	1.39265
TCGA-D1-A16X-01	G1(n = 545)	JAML	1.83062
TCGA-D1-A16Y-01	G1(n = 545)	JAML	0.239031
TCGA-D1-A174-01	G1(n = 545)	JAML	1.95832
TCGA-D1-A175-01	G1(n = 545)	JAML	1.04068
TCGA-D1-A176-01	G1(n = 545)	JAML	1.13106
TCGA-D1-A177-01	G1(n = 545)	JAML	0.517326
TCGA-D1-A179-01	G1(n = 545)	JAML	0.659833
TCGA-D1-A17A-01	G1(n = 545)	JAML	1.35406
TCGA-D1-A17B-01	G1(n = 545)	JAML	2.99208
TCGA-D1-A17C-01	G1(n = 545)	JAML	1.87609
TCGA-D1-A17D-01	G1(n = 545)	JAML	1.55846
TCGA-D1-A17F-01	G1(n = 545)	JAML	2.06774
TCGA-D1-A17H-01	G1(n = 545)	JAML	1.41803
TCGA-D1-A17K-01	G1(n = 545)	JAML	0.459222
TCGA-D1-A17L-01	G1(n = 545)	JAML	1.86631
TCGA-D1-A17M-01	G1(n = 545)	JAML	1.45228
TCGA-D1-A17N-01	G1(n = 545)	JAML	1.6173
TCGA-D1-A17Q-01	G1(n = 545)	JAML	0.507719
TCGA-D1-A17R-01	G1(n = 545)	JAML	0.431463
TCGA-D1-A17S-01	G1(n = 545)	JAML	0.816477
TCGA-D1-A17T-01	G1(n = 545)	JAML	1.09943
TCGA-D1-A17U-01	G1(n = 545)	JAML	1.43189
TCGA-D1-A1NS-01	G1(n = 545)	JAML	1.97504
TCGA-D1-A1NU-01	G1(n = 545)	JAML	0.847516
TCGA-D1-A1NW-01	G1(n = 545)	JAML	1.08345
TCGA-D1-A1NX-01	G1(n = 545)	JAML	1.0425
TCGA-D1-A1NY-01	G1(n = 545)	JAML	0.526369
TCGA-D1-A1NZ-01	G1(n = 545)	JAML	1.77412
TCGA-D1-A1O0-01	G1(n = 545)	JAML	0.506297
TCGA-D1-A1O5-01	G1(n = 545)	JAML	1.05915
TCGA-D1-A1O7-01	G1(n = 545)	JAML	1.52617
TCGA-D1-A1O8-01	G1(n = 545)	JAML	2.37256
TCGA-D1-A2G0-01	G1(n = 545)	JAML	1.6345
TCGA-D1-A2G5-01	G1(n = 545)	JAML	0.629939
TCGA-D1-A2G6-01	G1(n = 545)	JAML	1.72653
TCGA-D1-A2G7-01	G1(n = 545)	JAML	0.677711
TCGA-D1-A3DA-01	G1(n = 545)	JAML	1.23026
TCGA-D1-A3DG-01	G1(n = 545)	JAML	0.598651
TCGA-D1-A3DH-01	G1(n = 545)	JAML	0.52647
TCGA-D1-A3JP-01	G1(n = 545)	JAML	2.79192
TCGA-D1-A3JQ-01	G1(n = 545)	JAML	1.49103
TCGA-DF-A2KN-01	G1(n = 545)	JAML	2.86983
TCGA-DF-A2KR-01	G1(n = 545)	JAML	1.60639
TCGA-DF-A2KS-01	G1(n = 545)	JAML	1.4098
TCGA-DF-A2KU-01	G1(n = 545)	JAML	4.02669
TCGA-DF-A2KV-01	G1(n = 545)	JAML	3.56851
TCGA-DF-A2KY-01	G1(n = 545)	JAML	1.24092
TCGA-DF-A2KZ-01	G1(n = 545)	JAML	1.55837
TCGA-DF-A2L0-01	G1(n = 545)	JAML	1.74481
TCGA-DI-A0WH-01	G1(n = 545)	JAML	0.405012
TCGA-DI-A1BU-01	G1(n = 545)	JAML	1.49523
TCGA-DI-A1BY-01	G1(n = 545)	JAML	1.20914
TCGA-DI-A1C3-01	G1(n = 545)	JAML	2.73286
TCGA-DI-A1NN-01	G1(n = 545)	JAML	1.92998
TCGA-DI-A1NO-01	G1(n = 545)	JAML	0.301119
TCGA-DI-A2QT-01	G1(n = 545)	JAML	0.845109
TCGA-DI-A2QU-01	G1(n = 545)	JAML	0.711407
TCGA-DI-A2QY-01	G1(n = 545)	JAML	0.534261
TCGA-E6-A1LX-01	G1(n = 545)	JAML	1.06998
TCGA-E6-A1LZ-01	G1(n = 545)	JAML	1.24671
TCGA-E6-A1M0-01	G1(n = 545)	JAML	1.42352
TCGA-E6-A2P8-01	G1(n = 545)	JAML	2.1902
TCGA-E6-A2P9-01	G1(n = 545)	JAML	1.98255
TCGA-E6-A8L9-01	G1(n = 545)	JAML	1.44063
TCGA-EC-A1NJ-01	G1(n = 545)	JAML	2.08913
TCGA-EC-A1QX-01	G1(n = 545)	JAML	2.02538
TCGA-EC-A24G-01	G1(n = 545)	JAML	2.11623
TCGA-EO-A1Y5-01	G1(n = 545)	JAML	1.80653
TCGA-EO-A1Y7-01	G1(n = 545)	JAML	0.759667
TCGA-EO-A1Y8-01	G1(n = 545)	JAML	0.378068
TCGA-EO-A22R-01	G1(n = 545)	JAML	1.84683
TCGA-EO-A22S-01	G1(n = 545)	JAML	0.501006
TCGA-EO-A22T-01	G1(n = 545)	JAML	1.56769
TCGA-EO-A22U-01	G1(n = 545)	JAML	1.00999
TCGA-EO-A22X-01	G1(n = 545)	JAML	2.15843
TCGA-EO-A22Y-01	G1(n = 545)	JAML	1.09572
TCGA-EO-A2CG-01	G1(n = 545)	JAML	0.811553
TCGA-EO-A2CH-01	G1(n = 545)	JAML	0.328951
TCGA-EO-A3AS-01	G1(n = 545)	JAML	0.780142
TCGA-EO-A3AU-01	G1(n = 545)	JAML	2.08858
TCGA-EO-A3AV-01	G1(n = 545)	JAML	2.49275
TCGA-EO-A3AY-01	G1(n = 545)	JAML	1.81414
TCGA-EO-A3AZ-01	G1(n = 545)	JAML	3.88695
TCGA-EO-A3B0-01	G1(n = 545)	JAML	2.77613
TCGA-EO-A3B1-01	G1(n = 545)	JAML	2.98696
TCGA-EO-A3KU-01	G1(n = 545)	JAML	0.482848
TCGA-EO-A3KW-01	G1(n = 545)	JAML	1.40021
TCGA-EO-A3KX-01	G1(n = 545)	JAML	0.815575
TCGA-EO-A3L0-01	G1(n = 545)	JAML	1.36558
TCGA-EY-A1G7-01	G1(n = 545)	JAML	0.671022
TCGA-EY-A1G8-01	G1(n = 545)	JAML	0.845912
TCGA-EY-A1GC-01	G1(n = 545)	JAML	1.98182
TCGA-EY-A1GD-01	G1(n = 545)	JAML	0.502432
TCGA-EY-A1GE-01	G1(n = 545)	JAML	1.81619
TCGA-EY-A1GF-01	G1(n = 545)	JAML	1.50157
TCGA-EY-A1GH-01	G1(n = 545)	JAML	1.80925
TCGA-EY-A1GI-01	G1(n = 545)	JAML	1.49677
TCGA-EY-A1GK-01	G1(n = 545)	JAML	1.85356
TCGA-EY-A1GL-01	G1(n = 545)	JAML	0.720103
TCGA-EY-A1GM-01	G1(n = 545)	JAML	0.256165
TCGA-EY-A1GO-01	G1(n = 545)	JAML	0.637935
TCGA-EY-A1GP-01	G1(n = 545)	JAML	1.34506
TCGA-EY-A1GQ-01	G1(n = 545)	JAML	0.987466
TCGA-EY-A1GR-01	G1(n = 545)	JAML	1.66029
TCGA-EY-A1GS-01	G1(n = 545)	JAML	0.196355
TCGA-EY-A1GT-01	G1(n = 545)	JAML	0.672742
TCGA-EY-A1GU-01	G1(n = 545)	JAML	1.22903
TCGA-EY-A1GV-01	G1(n = 545)	JAML	0.825216
TCGA-EY-A1GW-01	G1(n = 545)	JAML	0.313246
TCGA-EY-A1GX-01	G1(n = 545)	JAML	0.219339
TCGA-EY-A1H0-01	G1(n = 545)	JAML	0.783582
TCGA-EY-A210-01	G1(n = 545)	JAML	2.30553
TCGA-EY-A212-01	G1(n = 545)	JAML	0.494262
TCGA-EY-A214-01	G1(n = 545)	JAML	1.67007
TCGA-EY-A215-01	G1(n = 545)	JAML	2.22555
TCGA-EY-A2OM-01	G1(n = 545)	JAML	1.49728
TCGA-EY-A2ON-01	G1(n = 545)	JAML	0.60065
TCGA-EY-A2OO-01	G1(n = 545)	JAML	0.402831
TCGA-EY-A2OP-01	G1(n = 545)	JAML	0.436588
TCGA-EY-A2OQ-01	G1(n = 545)	JAML	1.33176
TCGA-EY-A3L3-01	G1(n = 545)	JAML	0.859493
TCGA-EY-A3QX-01	G1(n = 545)	JAML	1.20752
TCGA-EY-A4KR-01	G1(n = 545)	JAML	2.55314
TCGA-EY-A547-01	G1(n = 545)	JAML	0.586693
TCGA-EY-A548-01	G1(n = 545)	JAML	1.55011
TCGA-EY-A549-01	G1(n = 545)	JAML	1.64016
TCGA-EY-A54A-01	G1(n = 545)	JAML	1.54883
TCGA-EY-A5W2-01	G1(n = 545)	JAML	1.84764
TCGA-EY-A72D-01	G1(n = 545)	JAML	0.652509
TCGA-FI-A2CX-01	G1(n = 545)	JAML	4.672
TCGA-FI-A2CY-01	G1(n = 545)	JAML	2.40256
TCGA-FI-A2D0-01	G1(n = 545)	JAML	0.624241
TCGA-FI-A2D2-01	G1(n = 545)	JAML	0.539233
TCGA-FI-A2D4-01	G1(n = 545)	JAML	0.672108
TCGA-FI-A2D5-01	G1(n = 545)	JAML	1.04705
TCGA-FI-A2D6-01	G1(n = 545)	JAML	2.58253
TCGA-FI-A2EU-01	G1(n = 545)	JAML	0.410992
TCGA-FI-A2EW-01	G1(n = 545)	JAML	0.613909
TCGA-FI-A2EX-01	G1(n = 545)	JAML	0.921513
TCGA-FI-A2EY-01	G1(n = 545)	JAML	0.143916
TCGA-FI-A2F4-01	G1(n = 545)	JAML	1.65471
TCGA-FI-A2F8-01	G1(n = 545)	JAML	0.956354
TCGA-FI-A2F9-01	G1(n = 545)	JAML	0.537545
TCGA-FI-A3PV-01	G1(n = 545)	JAML	0.473215
TCGA-FI-A3PX-01	G1(n = 545)	JAML	0.167872
TCGA-H5-A2HR-01	G1(n = 545)	JAML	1.14744
TCGA-JU-AAVI-01	G1(n = 545)	JAML	2.10889
TCGA-K6-A3WQ-01	G1(n = 545)	JAML	0.450908
TCGA-KJ-A3U4-01	G1(n = 545)	JAML	1.69746
TCGA-KP-A3VZ-01	G1(n = 545)	JAML	0.357608
TCGA-KP-A3W0-01	G1(n = 545)	JAML	2.44816
TCGA-KP-A3W1-01	G1(n = 545)	JAML	2.1043
TCGA-KP-A3W3-01	G1(n = 545)	JAML	1.21419
TCGA-KP-A3W4-01	G1(n = 545)	JAML	1.24483
TCGA-PG-A5BC-01	G1(n = 545)	JAML	0.920598
TCGA-PG-A6IB-01	G1(n = 545)	JAML	3.76123
TCGA-PG-A7D5-01	G1(n = 545)	JAML	0.612022
TCGA-PG-A914-01	G1(n = 545)	JAML	1.42637
TCGA-PG-A915-01	G1(n = 545)	JAML	0.333996
TCGA-PG-A916-01	G1(n = 545)	JAML	1.19981
TCGA-PG-A917-01	G1(n = 545)	JAML	3.08028
TCGA-QF-A5YS-01	G1(n = 545)	JAML	2.29308
TCGA-QF-A5YT-01	G1(n = 545)	JAML	0.780142
TCGA-QS-A5YQ-01	G1(n = 545)	JAML	2.47534
TCGA-QS-A5YR-01	G1(n = 545)	JAML	3.21822
TCGA-QS-A744-01	G1(n = 545)	JAML	0.636079
TCGA-QS-A8F1-01	G1(n = 545)	JAML	0.797345
TCGA-SJ-A6ZI-01	G1(n = 545)	JAML	3.54418
TCGA-SJ-A6ZJ-01	G1(n = 545)	JAML	1.66739
TCGA-SL-A6J9-01	G1(n = 545)	JAML	2.87804
TCGA-SL-A6JA-01	G1(n = 545)	JAML	0.611172
TCGA-BG-A3EW-11	Normal(n = 177)	JAML	1.77568
TCGA-FL-A1YM-11	Normal(n = 177)	JAML	1.19396
TCGA-FL-A1YV-11	Normal(n = 177)	JAML	1.45675
TCGA-AX-A2HA-11	Normal(n = 177)	JAML	2.62819
TCGA-FL-A1YG-11	Normal(n = 177)	JAML	0.770195
TCGA-AX-A05Y-11	Normal(n = 177)	JAML	2.32588
TCGA-FL-A1YI-11	Normal(n = 177)	JAML	1.34891
TCGA-FL-A3WE-11	Normal(n = 177)	JAML	1.1101
TCGA-AJ-A3NH-11	Normal(n = 177)	JAML	1.1896
TCGA-BG-A3PP-11	Normal(n = 177)	JAML	0.683562
TCGA-AX-A1CI-11	Normal(n = 177)	JAML	1.21282
TCGA-AX-A0IZ-11	Normal(n = 177)	JAML	1.90877
TCGA-BK-A13C-11	Normal(n = 177)	JAML	2.27435
TCGA-FL-A1YT-11	Normal(n = 177)	JAML	2.017
TCGA-BK-A0CB-11	Normal(n = 177)	JAML	2.61249
TCGA-AX-A2HD-11	Normal(n = 177)	JAML	2.35628
TCGA-AX-A1CK-11	Normal(n = 177)	JAML	2.33788
TCGA-AX-A0J0-11	Normal(n = 177)	JAML	1.75911
TCGA-BK-A4ZD-11	Normal(n = 177)	JAML	2.02839
TCGA-FL-A1YH-11	Normal(n = 177)	JAML	0.9634
TCGA-DI-A2QU-11	Normal(n = 177)	JAML	1.29895
TCGA-FL-A1YN-11	Normal(n = 177)	JAML	1.83163
TCGA-FL-A1YU-11	Normal(n = 177)	JAML	1.60003
TCGA-AJ-A3NE-11	Normal(n = 177)	JAML	1.90789
TCGA-FL-A1YF-11	Normal(n = 177)	JAML	1.98364
TCGA-BG-A2AD-11	Normal(n = 177)	JAML	2.57071
TCGA-AJ-A3NC-11	Normal(n = 177)	JAML	2.02134
TCGA-FL-A1YQ-11	Normal(n = 177)	JAML	1.65311
TCGA-E6-A1M0-11	Normal(n = 177)	JAML	0.623773
TCGA-AX-A2H8-11	Normal(n = 177)	JAML	1.50696
TCGA-AX-A2HC-11	Normal(n = 177)	JAML	1.88237
TCGA-AX-A1CF-11	Normal(n = 177)	JAML	1.40985
TCGA-FL-A1YL-11	Normal(n = 177)	JAML	1.68567
TCGA-DI-A2QY-11	Normal(n = 177)	JAML	1.96739
TCGA-AJ-A2QL-11	Normal(n = 177)	JAML	0.899794
GTEX-1117F-2426-SM-5EGGH	Normal(n = 177)	JAML	3.07451
GTEX-113JC-2226-SM-5EGJG	Normal(n = 177)	JAML	2.31296
GTEX-11DXX-1526-SM-5H115	Normal(n = 177)	JAML	1.83309
GTEX-11EM3-1926-SM-5987U	Normal(n = 177)	JAML	2.20727
GTEX-11EMC-1826-SM-5A5JT	Normal(n = 177)	JAML	1.63738
GTEX-11GSP-2426-SM-5N9BD	Normal(n = 177)	JAML	2.24031
GTEX-11I78-2126-SM-5A5K8	Normal(n = 177)	JAML	1.00576
GTEX-11P81-1626-SM-5BC52	Normal(n = 177)	JAML	2.71127
GTEX-11ZTS-2326-SM-5EQMY	Normal(n = 177)	JAML	2.65627
GTEX-11ZTT-1726-SM-5EQL4	Normal(n = 177)	JAML	3.15753
GTEX-12WSD-2826-SM-59HKT	Normal(n = 177)	JAML	2.29101
GTEX-12WSG-2126-SM-5EGJ7	Normal(n = 177)	JAML	1.36849
GTEX-12WSK-2026-SM-5CVNB	Normal(n = 177)	JAML	1.14926
GTEX-12ZZX-2126-SM-5LZVL	Normal(n = 177)	JAML	2.16382
GTEX-1313W-2826-SM-5P9G1	Normal(n = 177)	JAML	3.00971
GTEX-131XG-2026-SM-5GCN5	Normal(n = 177)	JAML	1.72378
GTEX-131YS-2326-SM-5IJFJ	Normal(n = 177)	JAML	2.2194
GTEX-132AR-1526-SM-5KM1L	Normal(n = 177)	JAML	1.46362
GTEX-1399S-2226-SM-5IFEW	Normal(n = 177)	JAML	2.67785
GTEX-1399U-1326-SM-5IJET	Normal(n = 177)	JAML	2.124
GTEX-139D8-2526-SM-5N9G3	Normal(n = 177)	JAML	2.2394
GTEX-13D11-1226-SM-5IFGA	Normal(n = 177)	JAML	2.19849
GTEX-13FTX-1026-SM-5J2O5	Normal(n = 177)	JAML	2.29895
GTEX-13N11-1126-SM-5KM41	Normal(n = 177)	JAML	2.00684
GTEX-13OVI-1026-SM-5L3EM	Normal(n = 177)	JAML	2.20696
GTEX-13OVJ-2326-SM-5IJGA	Normal(n = 177)	JAML	1.3202
GTEX-13PL7-2026-SM-5IFGK	Normal(n = 177)	JAML	2.33999
GTEX-13QBU-1626-SM-5LU4S	Normal(n = 177)	JAML	0.87523
GTEX-13S7M-1726-SM-5RQK3	Normal(n = 177)	JAML	0.876802
GTEX-13U4I-1926-SM-5LU39	Normal(n = 177)	JAML	2.48182
GTEX-13VXT-1626-SM-5IJES	Normal(n = 177)	JAML	2.34369
GTEX-13W3W-1426-SM-5LU56	Normal(n = 177)	JAML	3.13159
GTEX-145LS-2426-SM-5TDCZ	Normal(n = 177)	JAML	1.81476
GTEX-145ME-1326-SM-5O98Q	Normal(n = 177)	JAML	1.89995
GTEX-14AS3-1826-SM-5TDD8	Normal(n = 177)	JAML	3.9241
GTEX-14BIM-2226-SM-5SI8Y	Normal(n = 177)	JAML	2.8488
GTEX-14BIN-1526-SM-73KZ7	Normal(n = 177)	JAML	2.00072
GTEX-14BMU-1826-SM-5RQII	Normal(n = 177)	JAML	2.54597
GTEX-14JG6-0826-SM-6AJB9	Normal(n = 177)	JAML	2.59765
GTEX-14PHW-2426-SM-69LPU	Normal(n = 177)	JAML	1.86552
GTEX-14PJ6-1526-SM-6AJ9M	Normal(n = 177)	JAML	1.89569
GTEX-14PJM-2826-SM-69LPV	Normal(n = 177)	JAML	2.32941
GTEX-14PKV-1426-SM-5YYB9	Normal(n = 177)	JAML	2.23174
GTEX-15CHC-2026-SM-6EU1Z	Normal(n = 177)	JAML	1.84077
GTEX-15DZA-1326-SM-68722	Normal(n = 177)	JAML	2.09862
GTEX-15ER7-2426-SM-793B9	Normal(n = 177)	JAML	2.74114
GTEX-15ETS-1526-SM-6LPKM	Normal(n = 177)	JAML	2.6663
GTEX-15FZZ-1026-SM-6AJBI	Normal(n = 177)	JAML	3.66676
GTEX-16A39-0726-SM-7KUEB	Normal(n = 177)	JAML	2.78031
GTEX-16NGA-0626-SM-72D72	Normal(n = 177)	JAML	2.04544
GTEX-1A32A-2826-SM-72D5S	Normal(n = 177)	JAML	1.60455
GTEX-1A8FM-2326-SM-7MKGC	Normal(n = 177)	JAML	1.22466
GTEX-1AMEY-0626-SM-72D6B	Normal(n = 177)	JAML	2.66857
GTEX-1B932-2726-SM-731ER	Normal(n = 177)	JAML	1.83026
GTEX-1B97J-0226-SM-79392	Normal(n = 177)	JAML	2.73769
GTEX-1C475-0626-SM-73KV9	Normal(n = 177)	JAML	2.41386
GTEX-1CAMS-2026-SM-79395	Normal(n = 177)	JAML	1.58688
GTEX-1CAV2-1426-SM-7MGX6	Normal(n = 177)	JAML	2.12234
GTEX-1CB4H-2726-SM-7EWFF	Normal(n = 177)	JAML	2.68077
GTEX-1GF9U-1826-SM-7P8T7	Normal(n = 177)	JAML	2.14861
GTEX-1GMR8-2426-SM-7MKH3	Normal(n = 177)	JAML	2.61259
GTEX-1GN1U-2526-SM-7MKH4	Normal(n = 177)	JAML	2.67333
GTEX-1GN1W-1326-SM-9JGHZ	Normal(n = 177)	JAML	1.9138
GTEX-1GZ4H-0826-SM-9OSXK	Normal(n = 177)	JAML	2.32596
GTEX-1GZHY-2526-SM-9OSW6	Normal(n = 177)	JAML	1.90188
GTEX-1H1CY-2126-SM-9OSXV	Normal(n = 177)	JAML	2.17664
GTEX-1HBPH-2826-SM-9WYUU	Normal(n = 177)	JAML	3.26828
GTEX-1HCUA-1226-SM-9WPP5	Normal(n = 177)	JAML	1.48233
GTEX-1HSGN-2326-SM-A9G1D	Normal(n = 177)	JAML	1.86869
GTEX-1I4MK-1426-SM-B2LWU	Normal(n = 177)	JAML	0.774081
GTEX-1ICG6-1426-SM-A96T1	Normal(n = 177)	JAML	2.63715
GTEX-1IDJI-1726-SM-C1YQE	Normal(n = 177)	JAML	1.24853
GTEX-1IKOE-2426-SM-ARU7W	Normal(n = 177)	JAML	2.54003
GTEX-1J1OQ-1726-SM-CL55N	Normal(n = 177)	JAML	2.03422
GTEX-1JN76-1626-SM-CNNQ3	Normal(n = 177)	JAML	2.64547
GTEX-1K9T9-2526-SM-D3L9B	Normal(n = 177)	JAML	1.75104
GTEX-1KANC-1126-SM-CY8I7	Normal(n = 177)	JAML	2.73704
GTEX-1LGOU-1226-SM-D3L8L	Normal(n = 177)	JAML	2.61706
GTEX-1LGRB-2226-SM-CNNQI	Normal(n = 177)	JAML	1.94486
GTEX-1LH75-1626-SM-EWROL	Normal(n = 177)	JAML	0.868529
GTEX-1MA7W-1526-SM-DHXKS	Normal(n = 177)	JAML	2.73335
GTEX-1MCYP-1226-SM-DTX8H	Normal(n = 177)	JAML	1.334
GTEX-1NV5F-1726-SM-EXOIZ	Normal(n = 177)	JAML	1.83673
GTEX-1PBJI-2326-SM-E6CP6	Normal(n = 177)	JAML	1.89801
GTEX-1PIEJ-1726-SM-EVYB6	Normal(n = 177)	JAML	4.41752
GTEX-1QP28-1526-SM-E76P6	Normal(n = 177)	JAML	1.36569
GTEX-1R9JW-1326-SM-E6CQ7	Normal(n = 177)	JAML	3.02627
GTEX-1R9PN-0526-SM-DTX86	Normal(n = 177)	JAML	1.57773
GTEX-1RDX4-0726-SM-E8VO8	Normal(n = 177)	JAML	2.96181
GTEX-1S82U-1226-SM-E9TKB	Normal(n = 177)	JAML	2.76065
GTEX-N7MT-0726-SM-3TW8S	Normal(n = 177)	JAML	2.92296
GTEX-OHPK-2026-SM-3MJH7	Normal(n = 177)	JAML	1.52055
GTEX-OHPL-2026-SM-3TW8R	Normal(n = 177)	JAML	2.06005
GTEX-OHPN-1926-SM-E9TI9	Normal(n = 177)	JAML	2.86076
GTEX-P4PP-2026-SM-3P61N	Normal(n = 177)	JAML	1.20602
GTEX-P4QT-2026-SM-3NMCJ	Normal(n = 177)	JAML	3.11053
GTEX-P78B-2526-SM-3P5ZY	Normal(n = 177)	JAML	2.59
GTEX-POMQ-1226-SM-3P61F	Normal(n = 177)	JAML	3.53978
GTEX-PWCY-1426-SM-48TCT	Normal(n = 177)	JAML	0.922274
GTEX-PWN1-2026-SM-48TD9	Normal(n = 177)	JAML	1.76129
GTEX-PX3G-2026-SM-48U1H	Normal(n = 177)	JAML	3.64731
GTEX-Q734-1626-SM-48U1B	Normal(n = 177)	JAML	2.10769
GTEX-QCQG-1326-SM-48U24	Normal(n = 177)	JAML	1.76977
GTEX-R55G-1626-SM-48FF4	Normal(n = 177)	JAML	1.38018
GTEX-RTLS-2426-SM-46MUO	Normal(n = 177)	JAML	2.43696
GTEX-RU1J-1026-SM-46MUR	Normal(n = 177)	JAML	2.42975
GTEX-RU72-2626-SM-CYPS6	Normal(n = 177)	JAML	2.69086
GTEX-RWS6-1326-SM-47JXB	Normal(n = 177)	JAML	2.09694
GTEX-S32W-1426-SM-4AD66	Normal(n = 177)	JAML	1.2756
GTEX-S341-1026-SM-4AD71	Normal(n = 177)	JAML	1.87342
GTEX-S4UY-1226-SM-4AD51	Normal(n = 177)	JAML	1.21661
GTEX-S7SF-0826-SM-4AD4W	Normal(n = 177)	JAML	2.66152
GTEX-T2IS-2226-SM-4DM65	Normal(n = 177)	JAML	2.49237
GTEX-T5JW-1526-SM-4DM5E	Normal(n = 177)	JAML	2.40762
GTEX-T6MO-1526-SM-4DM57	Normal(n = 177)	JAML	2.66198
GTEX-TMMY-2226-SM-4DXTN	Normal(n = 177)	JAML	1.64847
GTEX-TSE9-2626-SM-4DXV2	Normal(n = 177)	JAML	1.57434
GTEX-U3ZN-0726-SM-4DXT5	Normal(n = 177)	JAML	2.68661
GTEX-W5WG-1326-SM-4LMI9	Normal(n = 177)	JAML	1.79369
GTEX-WEY5-0726-SM-4LMID	Normal(n = 177)	JAML	1.85679
GTEX-WI4N-2426-SM-4OOSC	Normal(n = 177)	JAML	1.81024
GTEX-WWYW-2826-SM-4MVOQ	Normal(n = 177)	JAML	2.26664
GTEX-WXYG-1326-SM-4ONCN	Normal(n = 177)	JAML	1.58256
GTEX-WYVS-1226-SM-4ONCL	Normal(n = 177)	JAML	2.72683
GTEX-XUW1-0226-SM-4BOOS	Normal(n = 177)	JAML	1.73379
GTEX-XUZC-0926-SM-4BOQF	Normal(n = 177)	JAML	3.21304
GTEX-XV7Q-1526-SM-4BRWB	Normal(n = 177)	JAML	1.06074
GTEX-XYKS-1626-SM-4BRUQ	Normal(n = 177)	JAML	1.7761
GTEX-Y114-1826-SM-4TT87	Normal(n = 177)	JAML	2.73466
GTEX-Y3IK-2126-SM-4YCDS	Normal(n = 177)	JAML	2.77695
GTEX-YFC4-2826-SM-5P9FR	Normal(n = 177)	JAML	3.82171
GTEX-YJ8O-1126-SM-5P9IS	Normal(n = 177)	JAML	2.61612
GTEX-ZAJG-2826-SM-5HL8D	Normal(n = 177)	JAML	3.41805
GTEX-ZAK1-2526-SM-5S2N7	Normal(n = 177)	JAML	3.09424
GTEX-ZLWG-1026-SM-4WWC4	Normal(n = 177)	JAML	2.48697
GTEX-ZP4G-0726-SM-4WWF2	Normal(n = 177)	JAML	2.82823
GTEX-ZPIC-1226-SM-DO91X	Normal(n = 177)	JAML	1.42653
GTEX-ZTPG-2026-SM-5O999	Normal(n = 177)	JAML	2.91724
GTEX-ZV6S-1526-SM-5NQ7O	Normal(n = 177)	JAML	1.24489
GTEX-ZVT2-0426-SM-5E44S	Normal(n = 177)	JAML	2.82477
GTEX-ZXES-0726-SM-5E451	Normal(n = 177)	JAML	1.78325
GTEX-ZYVF-0526-SM-5E43E	Normal(n = 177)	JAML	2.57773

## Sheet: Figure 1C
rownames(datas)	Group	Type	values
TCGA-4E-A92E-01	G1(n = 340)	JAML	1.83746
TCGA-5B-A90C-01	G1(n = 340)	JAML	0.505484
TCGA-A5-A0G1-01	G1(n = 340)	JAML	3.82402
TCGA-A5-A0G5-01	G1(n = 340)	JAML	3.07356
TCGA-A5-A0G9-01	G1(n = 340)	JAML	0.990084
TCGA-A5-A0GB-01	G1(n = 340)	JAML	0.806283
TCGA-A5-A0GD-01	G1(n = 340)	JAML	2.93691
TCGA-A5-A0GE-01	G1(n = 340)	JAML	1.47072
TCGA-A5-A0GG-01	G1(n = 340)	JAML	2.0795
TCGA-A5-A0GH-01	G1(n = 340)	JAML	0.819505
TCGA-A5-A0GI-01	G1(n = 340)	JAML	1.42465
TCGA-A5-A0GJ-01	G1(n = 340)	JAML	1.56159
TCGA-A5-A0GM-01	G1(n = 340)	JAML	0.841732
TCGA-A5-A0GN-01	G1(n = 340)	JAML	1.95602
TCGA-A5-A0GP-01	G1(n = 340)	JAML	1.17798
TCGA-A5-A0GQ-01	G1(n = 340)	JAML	2.89978
TCGA-A5-A0GR-01	G1(n = 340)	JAML	1.62929
TCGA-A5-A0GU-01	G1(n = 340)	JAML	1.41403
TCGA-A5-A0GV-01	G1(n = 340)	JAML	0.615416
TCGA-A5-A0GW-01	G1(n = 340)	JAML	1.60952
TCGA-A5-A0GX-01	G1(n = 340)	JAML	1.17383
TCGA-A5-A0R7-01	G1(n = 340)	JAML	1.74756
TCGA-A5-A0R8-01	G1(n = 340)	JAML	2.21107
TCGA-A5-A0R9-01	G1(n = 340)	JAML	2.05651
TCGA-A5-A0RA-01	G1(n = 340)	JAML	2.47303
TCGA-A5-A0VO-01	G1(n = 340)	JAML	1.67247
TCGA-A5-A0VP-01	G1(n = 340)	JAML	1.49498
TCGA-A5-A0VQ-01	G1(n = 340)	JAML	1.68325
TCGA-A5-A1OF-01	G1(n = 340)	JAML	1.88647
TCGA-A5-A1OJ-01	G1(n = 340)	JAML	1.5429
TCGA-A5-A2K2-01	G1(n = 340)	JAML	0.431569
TCGA-A5-A2K3-01	G1(n = 340)	JAML	3.38427
TCGA-A5-A2K5-01	G1(n = 340)	JAML	2.07296
TCGA-A5-A3LO-01	G1(n = 340)	JAML	1.33925
TCGA-A5-A3LP-01	G1(n = 340)	JAML	0.823342
TCGA-A5-A7WJ-01	G1(n = 340)	JAML	0.60966
TCGA-A5-A7WK-01	G1(n = 340)	JAML	0.45386
TCGA-AJ-A23O-01	G1(n = 340)	JAML	1.64847
TCGA-AJ-A2QK-01	G1(n = 340)	JAML	2.18349
TCGA-AJ-A2QO-01	G1(n = 340)	JAML	1.25695
TCGA-AJ-A3BG-01	G1(n = 340)	JAML	0.750778
TCGA-AJ-A3BH-01	G1(n = 340)	JAML	2.18875
TCGA-AJ-A3BI-01	G1(n = 340)	JAML	2.16729
TCGA-AJ-A3BK-01	G1(n = 340)	JAML	3.02437
TCGA-AJ-A3EK-01	G1(n = 340)	JAML	2.18419
TCGA-AJ-A3EL-01	G1(n = 340)	JAML	2.1517
TCGA-AJ-A3EM-01	G1(n = 340)	JAML	0.302758
TCGA-AJ-A3IA-01	G1(n = 340)	JAML	1.77766
TCGA-AJ-A3NC-01	G1(n = 340)	JAML	1.93384
TCGA-AJ-A3NE-01	G1(n = 340)	JAML	1.4111
TCGA-AJ-A3NH-01	G1(n = 340)	JAML	0.589763
TCGA-AJ-A3OK-01	G1(n = 340)	JAML	2.21599
TCGA-AJ-A3TW-01	G1(n = 340)	JAML	2.99434
TCGA-AJ-A5DV-01	G1(n = 340)	JAML	2.00371
TCGA-AJ-A5DW-01	G1(n = 340)	JAML	1.36608
TCGA-AJ-A8CT-01	G1(n = 340)	JAML	3.54736
TCGA-AJ-A8CV-01	G1(n = 340)	JAML	2.52434
TCGA-AJ-A8CW-01	G1(n = 340)	JAML	1.56448
TCGA-AP-A051-01	G1(n = 340)	JAML	1.38515
TCGA-AP-A053-01	G1(n = 340)	JAML	0.852958
TCGA-AP-A059-01	G1(n = 340)	JAML	3.02593
TCGA-AP-A05H-01	G1(n = 340)	JAML	0.199751
TCGA-AP-A05N-01	G1(n = 340)	JAML	0.388575
TCGA-AP-A05O-01	G1(n = 340)	JAML	1.81697
TCGA-AP-A05P-01	G1(n = 340)	JAML	1.56457
TCGA-AP-A0L9-01	G1(n = 340)	JAML	0.262072
TCGA-AP-A0LD-01	G1(n = 340)	JAML	0.455334
TCGA-AP-A0LE-01	G1(n = 340)	JAML	0.788936
TCGA-AP-A0LG-01	G1(n = 340)	JAML	0.580242
TCGA-AP-A0LH-01	G1(n = 340)	JAML	1.22014
TCGA-AP-A0LJ-01	G1(n = 340)	JAML	2.71754
TCGA-AP-A0LL-01	G1(n = 340)	JAML	0.679514
TCGA-AP-A0LN-01	G1(n = 340)	JAML	1.51526
TCGA-AP-A0LO-01	G1(n = 340)	JAML	1.46884
TCGA-AP-A0LP-01	G1(n = 340)	JAML	1.54196
TCGA-AP-A0LS-01	G1(n = 340)	JAML	0.755486
TCGA-AP-A0LV-01	G1(n = 340)	JAML	1.2637
TCGA-AP-A1DH-01	G1(n = 340)	JAML	1.90296
TCGA-AP-A1DK-01	G1(n = 340)	JAML	2.3048
TCGA-AP-A1DM-01	G1(n = 340)	JAML	0.884246
TCGA-AP-A1DO-01	G1(n = 340)	JAML	0.604641
TCGA-AP-A1DP-01	G1(n = 340)	JAML	1.35603
TCGA-AP-A1E1-01	G1(n = 340)	JAML	1.02496
TCGA-AP-A1E4-01	G1(n = 340)	JAML	0.212881
TCGA-AX-A05T-01	G1(n = 340)	JAML	0.598556
TCGA-AX-A05U-01	G1(n = 340)	JAML	0.745194
TCGA-AX-A05Y-01	G1(n = 340)	JAML	0.583423
TCGA-AX-A060-01	G1(n = 340)	JAML	0.204892
TCGA-AX-A062-01	G1(n = 340)	JAML	0.583423
TCGA-AX-A063-01	G1(n = 340)	JAML	2.46668
TCGA-AX-A06J-01	G1(n = 340)	JAML	1.15866
TCGA-AX-A06L-01	G1(n = 340)	JAML	2.28573
TCGA-AX-A0IS-01	G1(n = 340)	JAML	0.816804
TCGA-AX-A0IZ-01	G1(n = 340)	JAML	1.82469
TCGA-AX-A0J0-01	G1(n = 340)	JAML	0.910579
TCGA-AX-A0J1-01	G1(n = 340)	JAML	1.87503
TCGA-AX-A1C4-01	G1(n = 340)	JAML	0.356031
TCGA-AX-A1C7-01	G1(n = 340)	JAML	0.327572
TCGA-AX-A1C9-01	G1(n = 340)	JAML	1.73101
TCGA-AX-A1CA-01	G1(n = 340)	JAML	0.97761
TCGA-AX-A1CC-01	G1(n = 340)	JAML	3.4427
TCGA-AX-A1CE-01	G1(n = 340)	JAML	0.91831
TCGA-AX-A1CI-01	G1(n = 340)	JAML	0.992841
TCGA-AX-A1CJ-01	G1(n = 340)	JAML	1.54888
TCGA-AX-A1CK-01	G1(n = 340)	JAML	0.541911
TCGA-AX-A1CP-01	G1(n = 340)	JAML	1.06254
TCGA-AX-A2H7-01	G1(n = 340)	JAML	1.19736
TCGA-AX-A2H8-01	G1(n = 340)	JAML	0.726744
TCGA-AX-A2HA-01	G1(n = 340)	JAML	0.671475
TCGA-AX-A2HF-01	G1(n = 340)	JAML	0.993783
TCGA-AX-A2HG-01	G1(n = 340)	JAML	1.37195
TCGA-AX-A2HH-01	G1(n = 340)	JAML	0.140386
TCGA-AX-A2HJ-01	G1(n = 340)	JAML	1.36838
TCGA-AX-A2IN-01	G1(n = 340)	JAML	1.94471
TCGA-AX-A3FS-01	G1(n = 340)	JAML	1.03633
TCGA-AX-A3FT-01	G1(n = 340)	JAML	2.66079
TCGA-AX-A3FW-01	G1(n = 340)	JAML	0.427499
TCGA-AX-A3G1-01	G1(n = 340)	JAML	1.30976
TCGA-AX-A3G6-01	G1(n = 340)	JAML	1.61805
TCGA-AX-A3G8-01	G1(n = 340)	JAML	0.454492
TCGA-AX-A3GB-01	G1(n = 340)	JAML	2.09112
TCGA-B5-A0JR-01	G1(n = 340)	JAML	1.99993
TCGA-B5-A0JS-01	G1(n = 340)	JAML	1.98298
TCGA-B5-A0JU-01	G1(n = 340)	JAML	0.608998
TCGA-B5-A0JV-01	G1(n = 340)	JAML	0.884715
TCGA-B5-A0JX-01	G1(n = 340)	JAML	1.9285
TCGA-B5-A0K0-01	G1(n = 340)	JAML	1.30556
TCGA-B5-A0K1-01	G1(n = 340)	JAML	0.591009
TCGA-B5-A0K3-01	G1(n = 340)	JAML	1.0474
TCGA-B5-A0K4-01	G1(n = 340)	JAML	0.545968
TCGA-B5-A0K6-01	G1(n = 340)	JAML	1.49937
TCGA-B5-A0K7-01	G1(n = 340)	JAML	2.32098
TCGA-B5-A0K8-01	G1(n = 340)	JAML	1.33365
TCGA-B5-A0KB-01	G1(n = 340)	JAML	1.98648
TCGA-B5-A11E-01	G1(n = 340)	JAML	1.01121
TCGA-B5-A11F-01	G1(n = 340)	JAML	1.39429
TCGA-B5-A11G-01	G1(n = 340)	JAML	1.14346
TCGA-B5-A11J-01	G1(n = 340)	JAML	1.16247
TCGA-B5-A11L-01	G1(n = 340)	JAML	2.2116
TCGA-B5-A11M-01	G1(n = 340)	JAML	1.68966
TCGA-B5-A11N-01	G1(n = 340)	JAML	2.12237
TCGA-B5-A11O-01	G1(n = 340)	JAML	2.87729
TCGA-B5-A11P-01	G1(n = 340)	JAML	0.640713
TCGA-B5-A11S-01	G1(n = 340)	JAML	1.22008
TCGA-B5-A11V-01	G1(n = 340)	JAML	1.02354
TCGA-B5-A11W-01	G1(n = 340)	JAML	1.51964
TCGA-B5-A11Y-01	G1(n = 340)	JAML	2.35552
TCGA-B5-A11Z-01	G1(n = 340)	JAML	0.6072
TCGA-B5-A1MS-01	G1(n = 340)	JAML	0.666211
TCGA-B5-A1MV-01	G1(n = 340)	JAML	2.51286
TCGA-B5-A1MW-01	G1(n = 340)	JAML	0.403159
TCGA-B5-A1MX-01	G1(n = 340)	JAML	1.84
TCGA-B5-A1MZ-01	G1(n = 340)	JAML	2.42675
TCGA-B5-A3F9-01	G1(n = 340)	JAML	1.24598
TCGA-B5-A3FA-01	G1(n = 340)	JAML	1.09707
TCGA-B5-A3FB-01	G1(n = 340)	JAML	1.79031
TCGA-B5-A3FD-01	G1(n = 340)	JAML	1.13297
TCGA-B5-A3FH-01	G1(n = 340)	JAML	1.42584
TCGA-BG-A0LW-01	G1(n = 340)	JAML	0.795351
TCGA-BG-A0LX-01	G1(n = 340)	JAML	1.83685
TCGA-BG-A0M0-01	G1(n = 340)	JAML	0.469782
TCGA-BG-A0M2-01	G1(n = 340)	JAML	1.51091
TCGA-BG-A0M3-01	G1(n = 340)	JAML	0.846313
TCGA-BG-A0M4-01	G1(n = 340)	JAML	0.85591
TCGA-BG-A0M8-01	G1(n = 340)	JAML	1.82554
TCGA-BG-A0M9-01	G1(n = 340)	JAML	1.02814
TCGA-BG-A0MA-01	G1(n = 340)	JAML	1.26364
TCGA-BG-A0MC-01	G1(n = 340)	JAML	2.00497
TCGA-BG-A0MG-01	G1(n = 340)	JAML	1.88472
TCGA-BG-A0MH-01	G1(n = 340)	JAML	2.0966
TCGA-BG-A0MI-01	G1(n = 340)	JAML	0.617016
TCGA-BG-A0MO-01	G1(n = 340)	JAML	1.28363
TCGA-BG-A0MQ-01	G1(n = 340)	JAML	1.03182
TCGA-BG-A0MT-01	G1(n = 340)	JAML	1.00454
TCGA-BG-A0RY-01	G1(n = 340)	JAML	2.11397
TCGA-BG-A0VV-01	G1(n = 340)	JAML	1.57352
TCGA-BG-A0VW-01	G1(n = 340)	JAML	1.76647
TCGA-BG-A0VX-01	G1(n = 340)	JAML	2.18998
TCGA-BG-A0W2-01	G1(n = 340)	JAML	1.75566
TCGA-BG-A0YU-01	G1(n = 340)	JAML	1.47571
TCGA-BG-A187-01	G1(n = 340)	JAML	0.832769
TCGA-BG-A18A-01	G1(n = 340)	JAML	0.840524
TCGA-BG-A18B-01	G1(n = 340)	JAML	1.73123
TCGA-BG-A18C-01	G1(n = 340)	JAML	0.68419
TCGA-BG-A220-01	G1(n = 340)	JAML	0.254594
TCGA-BG-A221-01	G1(n = 340)	JAML	1.62784
TCGA-BG-A222-01	G1(n = 340)	JAML	1.034
TCGA-BG-A2AE-01	G1(n = 340)	JAML	1.70925
TCGA-BG-A2L7-01	G1(n = 340)	JAML	2.12294
TCGA-BK-A0C9-01	G1(n = 340)	JAML	1.40087
TCGA-BK-A139-01	G1(n = 340)	JAML	2.61223
TCGA-BK-A13B-01	G1(n = 340)	JAML	1.23137
TCGA-BK-A13C-01	G1(n = 340)	JAML	0.4336
TCGA-BK-A4ZD-01	G1(n = 340)	JAML	0.459117
TCGA-BK-A56F-01	G1(n = 340)	JAML	1.92623
TCGA-BK-A6W4-01	G1(n = 340)	JAML	2.03069
TCGA-BS-A0TC-01	G1(n = 340)	JAML	0.571822
TCGA-BS-A0TD-01	G1(n = 340)	JAML	0.985573
TCGA-BS-A0TI-01	G1(n = 340)	JAML	1.2529
TCGA-BS-A0TJ-01	G1(n = 340)	JAML	1.18884
TCGA-BS-A0U5-01	G1(n = 340)	JAML	0.867185
TCGA-BS-A0U7-01	G1(n = 340)	JAML	2.21042
TCGA-BS-A0UA-01	G1(n = 340)	JAML	2.55829
TCGA-BS-A0UF-01	G1(n = 340)	JAML	2.14267
TCGA-BS-A0UJ-01	G1(n = 340)	JAML	1.31661
TCGA-BS-A0UL-01	G1(n = 340)	JAML	2.48478
TCGA-BS-A0UM-01	G1(n = 340)	JAML	2.22219
TCGA-BS-A0V4-01	G1(n = 340)	JAML	0.847756
TCGA-BS-A0V6-01	G1(n = 340)	JAML	1.74515
TCGA-BS-A0V7-01	G1(n = 340)	JAML	2.99924
TCGA-BS-A0WQ-01	G1(n = 340)	JAML	0.454913
TCGA-D1-A0ZN-01	G1(n = 340)	JAML	1.38256
TCGA-D1-A0ZO-01	G1(n = 340)	JAML	2.25819
TCGA-D1-A0ZQ-01	G1(n = 340)	JAML	1.25731
TCGA-D1-A0ZR-01	G1(n = 340)	JAML	1.53824
TCGA-D1-A0ZS-01	G1(n = 340)	JAML	0.309525
TCGA-D1-A0ZU-01	G1(n = 340)	JAML	0.87743
TCGA-D1-A0ZV-01	G1(n = 340)	JAML	2.61108
TCGA-D1-A0ZZ-01	G1(n = 340)	JAML	0.302758
TCGA-D1-A101-01	G1(n = 340)	JAML	2.12948
TCGA-D1-A102-01	G1(n = 340)	JAML	1.65897
TCGA-D1-A103-01	G1(n = 340)	JAML	1.69995
TCGA-D1-A15V-01	G1(n = 340)	JAML	0.921893
TCGA-D1-A15X-01	G1(n = 340)	JAML	1.71804
TCGA-D1-A15Z-01	G1(n = 340)	JAML	0.694657
TCGA-D1-A160-01	G1(n = 340)	JAML	1.45712
TCGA-D1-A161-01	G1(n = 340)	JAML	1.90643
TCGA-D1-A162-01	G1(n = 340)	JAML	1.84133
TCGA-D1-A167-01	G1(n = 340)	JAML	0.52095
TCGA-D1-A168-01	G1(n = 340)	JAML	0.194591
TCGA-D1-A16B-01	G1(n = 340)	JAML	1.21977
TCGA-D1-A16D-01	G1(n = 340)	JAML	1.77913
TCGA-D1-A16E-01	G1(n = 340)	JAML	1.7373
TCGA-D1-A16F-01	G1(n = 340)	JAML	2.90791
TCGA-D1-A16I-01	G1(n = 340)	JAML	0.856468
TCGA-D1-A16O-01	G1(n = 340)	JAML	0.703721
TCGA-D1-A16R-01	G1(n = 340)	JAML	1.05735
TCGA-D1-A16X-01	G1(n = 340)	JAML	1.83062
TCGA-D1-A16Y-01	G1(n = 340)	JAML	0.239031
TCGA-D1-A174-01	G1(n = 340)	JAML	1.95832
TCGA-D1-A175-01	G1(n = 340)	JAML	1.04068
TCGA-D1-A176-01	G1(n = 340)	JAML	1.13106
TCGA-D1-A177-01	G1(n = 340)	JAML	0.517326
TCGA-D1-A17B-01	G1(n = 340)	JAML	2.99208
TCGA-D1-A17C-01	G1(n = 340)	JAML	1.87609
TCGA-D1-A17D-01	G1(n = 340)	JAML	1.55846
TCGA-D1-A17F-01	G1(n = 340)	JAML	2.06774
TCGA-D1-A17H-01	G1(n = 340)	JAML	1.41803
TCGA-D1-A17K-01	G1(n = 340)	JAML	0.459222
TCGA-D1-A17L-01	G1(n = 340)	JAML	1.86631
TCGA-D1-A17N-01	G1(n = 340)	JAML	1.6173
TCGA-D1-A17Q-01	G1(n = 340)	JAML	0.507719
TCGA-D1-A17R-01	G1(n = 340)	JAML	0.431463
TCGA-D1-A17S-01	G1(n = 340)	JAML	0.816477
TCGA-D1-A17T-01	G1(n = 340)	JAML	1.09943
TCGA-D1-A1NS-01	G1(n = 340)	JAML	1.97504
TCGA-D1-A1NU-01	G1(n = 340)	JAML	0.847516
TCGA-D1-A1NY-01	G1(n = 340)	JAML	0.526369
TCGA-D1-A1NZ-01	G1(n = 340)	JAML	1.77412
TCGA-D1-A1O0-01	G1(n = 340)	JAML	0.506297
TCGA-D1-A1O5-01	G1(n = 340)	JAML	1.05915
TCGA-D1-A1O7-01	G1(n = 340)	JAML	1.52617
TCGA-D1-A2G0-01	G1(n = 340)	JAML	1.6345
TCGA-D1-A2G5-01	G1(n = 340)	JAML	0.629939
TCGA-D1-A2G7-01	G1(n = 340)	JAML	0.677711
TCGA-D1-A3DH-01	G1(n = 340)	JAML	0.52647
TCGA-D1-A3JP-01	G1(n = 340)	JAML	2.79192
TCGA-DF-A2KN-01	G1(n = 340)	JAML	2.86983
TCGA-DF-A2KS-01	G1(n = 340)	JAML	1.4098
TCGA-DF-A2KU-01	G1(n = 340)	JAML	4.02669
TCGA-DF-A2KV-01	G1(n = 340)	JAML	3.56851
TCGA-DF-A2KZ-01	G1(n = 340)	JAML	1.55837
TCGA-DI-A0WH-01	G1(n = 340)	JAML	0.405012
TCGA-DI-A1C3-01	G1(n = 340)	JAML	2.73286
TCGA-E6-A1LX-01	G1(n = 340)	JAML	1.06998
TCGA-E6-A1LZ-01	G1(n = 340)	JAML	1.24671
TCGA-E6-A2P9-01	G1(n = 340)	JAML	1.98255
TCGA-E6-A8L9-01	G1(n = 340)	JAML	1.44063
TCGA-EC-A1NJ-01	G1(n = 340)	JAML	2.08913
TCGA-EC-A1QX-01	G1(n = 340)	JAML	2.02538
TCGA-EO-A1Y7-01	G1(n = 340)	JAML	0.759667
TCGA-EO-A1Y8-01	G1(n = 340)	JAML	0.378068
TCGA-EO-A22R-01	G1(n = 340)	JAML	1.84683
TCGA-EO-A22S-01	G1(n = 340)	JAML	0.501006
TCGA-EO-A22U-01	G1(n = 340)	JAML	1.00999
TCGA-EO-A22Y-01	G1(n = 340)	JAML	1.09572
TCGA-EO-A2CG-01	G1(n = 340)	JAML	0.811553
TCGA-EO-A3AS-01	G1(n = 340)	JAML	0.780142
TCGA-EO-A3AY-01	G1(n = 340)	JAML	1.81414
TCGA-EO-A3AZ-01	G1(n = 340)	JAML	3.88695
TCGA-EO-A3B1-01	G1(n = 340)	JAML	2.98696
TCGA-EO-A3KW-01	G1(n = 340)	JAML	1.40021
TCGA-EO-A3KX-01	G1(n = 340)	JAML	0.815575
TCGA-EO-A3L0-01	G1(n = 340)	JAML	1.36558
TCGA-EY-A1G8-01	G1(n = 340)	JAML	0.845912
TCGA-EY-A1GC-01	G1(n = 340)	JAML	1.98182
TCGA-EY-A1GD-01	G1(n = 340)	JAML	0.502432
TCGA-EY-A1GE-01	G1(n = 340)	JAML	1.81619
TCGA-EY-A1GF-01	G1(n = 340)	JAML	1.50157
TCGA-EY-A1GH-01	G1(n = 340)	JAML	1.80925
TCGA-EY-A1GI-01	G1(n = 340)	JAML	1.49677
TCGA-EY-A1GK-01	G1(n = 340)	JAML	1.85356
TCGA-EY-A1GP-01	G1(n = 340)	JAML	1.34506
TCGA-EY-A1GQ-01	G1(n = 340)	JAML	0.987466
TCGA-EY-A1GR-01	G1(n = 340)	JAML	1.66029
TCGA-EY-A1GU-01	G1(n = 340)	JAML	1.22903
TCGA-EY-A215-01	G1(n = 340)	JAML	2.22555
TCGA-EY-A2OM-01	G1(n = 340)	JAML	1.49728
TCGA-EY-A2OO-01	G1(n = 340)	JAML	0.402831
TCGA-EY-A2OP-01	G1(n = 340)	JAML	0.436588
TCGA-EY-A2OQ-01	G1(n = 340)	JAML	1.33176
TCGA-EY-A3L3-01	G1(n = 340)	JAML	0.859493
TCGA-EY-A547-01	G1(n = 340)	JAML	0.586693
TCGA-EY-A548-01	G1(n = 340)	JAML	1.55011
TCGA-EY-A549-01	G1(n = 340)	JAML	1.64016
TCGA-EY-A5W2-01	G1(n = 340)	JAML	1.84764
TCGA-FI-A2CX-01	G1(n = 340)	JAML	4.672
TCGA-FI-A2CY-01	G1(n = 340)	JAML	2.40256
TCGA-FI-A2D0-01	G1(n = 340)	JAML	0.624241
TCGA-FI-A2D2-01	G1(n = 340)	JAML	0.539233
TCGA-FI-A2D6-01	G1(n = 340)	JAML	2.58253
TCGA-FI-A2EU-01	G1(n = 340)	JAML	0.410992
TCGA-FI-A2F4-01	G1(n = 340)	JAML	1.65471
TCGA-FI-A2F9-01	G1(n = 340)	JAML	0.537545
TCGA-FI-A3PV-01	G1(n = 340)	JAML	0.473215
TCGA-H5-A2HR-01	G1(n = 340)	JAML	1.14744
TCGA-KJ-A3U4-01	G1(n = 340)	JAML	1.69746
TCGA-KP-A3W0-01	G1(n = 340)	JAML	2.44816
TCGA-KP-A3W1-01	G1(n = 340)	JAML	2.1043
TCGA-KP-A3W3-01	G1(n = 340)	JAML	1.21419
TCGA-PG-A6IB-01	G1(n = 340)	JAML	3.76123
TCGA-PG-A7D5-01	G1(n = 340)	JAML	0.612022
TCGA-PG-A914-01	G1(n = 340)	JAML	1.42637
TCGA-PG-A915-01	G1(n = 340)	JAML	0.333996
TCGA-PG-A916-01	G1(n = 340)	JAML	1.19981
TCGA-PG-A917-01	G1(n = 340)	JAML	3.08028
TCGA-SJ-A6ZI-01	G1(n = 340)	JAML	3.54418
TCGA-SJ-A6ZJ-01	G1(n = 340)	JAML	1.66739
TCGA-SL-A6J9-01	G1(n = 340)	JAML	2.87804
TCGA-SL-A6JA-01	G1(n = 340)	JAML	0.611172
TCGA-A5-A2K7-01	G2(n = 52)	JAML	0.953153
TCGA-A5-AB3J-01	G2(n = 52)	JAML	2.03756
TCGA-AJ-A23M-01	G2(n = 52)	JAML	1.37573
TCGA-AJ-A2QM-01	G2(n = 52)	JAML	0.366028
TCGA-AJ-A2QN-01	G2(n = 52)	JAML	1.20176
TCGA-AJ-A3I9-01	G2(n = 52)	JAML	0.520649
TCGA-AJ-A3NG-01	G2(n = 52)	JAML	1.0212
TCGA-AJ-A3OJ-01	G2(n = 52)	JAML	1.40822
TCGA-AJ-A6NU-01	G2(n = 52)	JAML	2.24908
TCGA-AP-A056-01	G2(n = 52)	JAML	0.751207
TCGA-AP-A05A-01	G2(n = 52)	JAML	0.0988238
TCGA-AP-A05J-01	G2(n = 52)	JAML	0.0858325
TCGA-AP-A0LT-01	G2(n = 52)	JAML	1.03499
TCGA-AP-A1DV-01	G2(n = 52)	JAML	1.04893
TCGA-AX-A05W-01	G2(n = 52)	JAML	0.974896
TCGA-AX-A064-01	G2(n = 52)	JAML	1.06302
TCGA-AX-A06B-01	G2(n = 52)	JAML	1.62494
TCGA-AX-A1CN-01	G2(n = 52)	JAML	0.436908
TCGA-AX-A1CR-01	G2(n = 52)	JAML	0.747516
TCGA-AX-A2H2-01	G2(n = 52)	JAML	1.41938
TCGA-AX-A2IO-01	G2(n = 52)	JAML	1.18059
TCGA-AX-A3FX-01	G2(n = 52)	JAML	1.30953
TCGA-B5-A0K9-01	G2(n = 52)	JAML	2.23906
TCGA-B5-A11R-01	G2(n = 52)	JAML	1.06102
TCGA-B5-A3FC-01	G2(n = 52)	JAML	1.67843
TCGA-BG-A0MK-01	G2(n = 52)	JAML	2.17018
TCGA-BG-A0W1-01	G2(n = 52)	JAML	0.690372
TCGA-BG-A3PP-01	G2(n = 52)	JAML	0.980757
TCGA-BK-A6W3-01	G2(n = 52)	JAML	2.20942
TCGA-BS-A0U9-01	G2(n = 52)	JAML	0.120485
TCGA-BS-A0UT-01	G2(n = 52)	JAML	0.52687
TCGA-BS-A0V8-01	G2(n = 52)	JAML	1.25399
TCGA-BS-A0VI-01	G2(n = 52)	JAML	0.462471
TCGA-D1-A16J-01	G2(n = 52)	JAML	1.81451
TCGA-D1-A16Q-01	G2(n = 52)	JAML	1.71879
TCGA-D1-A17A-01	G2(n = 52)	JAML	1.35406
TCGA-D1-A17M-01	G2(n = 52)	JAML	1.45228
TCGA-DI-A1BU-01	G2(n = 52)	JAML	1.49523
TCGA-DI-A1BY-01	G2(n = 52)	JAML	1.20914
TCGA-DI-A2QY-01	G2(n = 52)	JAML	0.534261
TCGA-EC-A24G-01	G2(n = 52)	JAML	2.11623
TCGA-EO-A22T-01	G2(n = 52)	JAML	1.56769
TCGA-EO-A3AU-01	G2(n = 52)	JAML	2.08858
TCGA-EO-A3KU-01	G2(n = 52)	JAML	0.482848
TCGA-EY-A1G7-01	G2(n = 52)	JAML	0.671022
TCGA-EY-A1GL-01	G2(n = 52)	JAML	0.720103
TCGA-EY-A72D-01	G2(n = 52)	JAML	0.652509
TCGA-FI-A2EW-01	G2(n = 52)	JAML	0.613909
TCGA-FI-A2F8-01	G2(n = 52)	JAML	0.956354
TCGA-PG-A5BC-01	G2(n = 52)	JAML	0.920598
TCGA-QF-A5YS-01	G2(n = 52)	JAML	2.29308
TCGA-QF-A5YT-01	G2(n = 52)	JAML	0.780142
TCGA-2E-A9G8-01	G3(n = 124)	JAML	1.24598
TCGA-5S-A9Q8-01	G3(n = 124)	JAML	1.05561
TCGA-A5-A0G2-01	G3(n = 124)	JAML	1.14854
TCGA-A5-A0G3-01	G3(n = 124)	JAML	0.24306
TCGA-A5-A0GA-01	G3(n = 124)	JAML	1.08079
TCGA-A5-A0R6-01	G3(n = 124)	JAML	0.987612
TCGA-A5-A1OG-01	G3(n = 124)	JAML	1.45759
TCGA-A5-A1OH-01	G3(n = 124)	JAML	0.77947
TCGA-A5-A1OK-01	G3(n = 124)	JAML	1.87121
TCGA-A5-A2K4-01	G3(n = 124)	JAML	1.26831
TCGA-AJ-A23N-01	G3(n = 124)	JAML	1.4878
TCGA-AJ-A2QL-01	G3(n = 124)	JAML	2.04963
TCGA-AJ-A3BD-01	G3(n = 124)	JAML	1.7122
TCGA-AJ-A3BF-01	G3(n = 124)	JAML	1.52982
TCGA-AJ-A3EJ-01	G3(n = 124)	JAML	1.06233
TCGA-AJ-A3NF-01	G3(n = 124)	JAML	2.93367
TCGA-AJ-A3OL-01	G3(n = 124)	JAML	0.142348
TCGA-AJ-A3QS-01	G3(n = 124)	JAML	2.49851
TCGA-AP-A054-01	G3(n = 124)	JAML	0.594166
TCGA-AP-A05D-01	G3(n = 124)	JAML	1.82782
TCGA-AP-A0L8-01	G3(n = 124)	JAML	0.168257
TCGA-AP-A0LI-01	G3(n = 124)	JAML	1.99349
TCGA-AP-A0LM-01	G3(n = 124)	JAML	2.30293
TCGA-AP-A1DQ-01	G3(n = 124)	JAML	1.32941
TCGA-AP-A1DR-01	G3(n = 124)	JAML	1.01414
TCGA-AP-A1E0-01	G3(n = 124)	JAML	1.34125
TCGA-AP-A1E3-01	G3(n = 124)	JAML	1.17683
TCGA-AP-A5FX-01	G3(n = 124)	JAML	1.29907
TCGA-AW-A1PO-01	G3(n = 124)	JAML	0.469365
TCGA-AX-A05S-01	G3(n = 124)	JAML	1.18047
TCGA-AX-A05Z-01	G3(n = 124)	JAML	2.09973
TCGA-AX-A06D-01	G3(n = 124)	JAML	1.43419
TCGA-AX-A06H-01	G3(n = 124)	JAML	2.47483
TCGA-AX-A0IU-01	G3(n = 124)	JAML	0.421695
TCGA-AX-A0IW-01	G3(n = 124)	JAML	0.716859
TCGA-AX-A1C5-01	G3(n = 124)	JAML	0.161178
TCGA-AX-A1C8-01	G3(n = 124)	JAML	0.263395
TCGA-AX-A2H4-01	G3(n = 124)	JAML	2.21856
TCGA-AX-A2H5-01	G3(n = 124)	JAML	0.434882
TCGA-AX-A2HC-01	G3(n = 124)	JAML	0.0436245
TCGA-AX-A2HD-01	G3(n = 124)	JAML	0.866473
TCGA-AX-A2HK-01	G3(n = 124)	JAML	0.190299
TCGA-AX-A3FV-01	G3(n = 124)	JAML	0.66102
TCGA-AX-A3FZ-01	G3(n = 124)	JAML	0.311619
TCGA-AX-A3G3-01	G3(n = 124)	JAML	2.3074
TCGA-AX-A3G4-01	G3(n = 124)	JAML	0.756426
TCGA-AX-A3G9-01	G3(n = 124)	JAML	0.673466
TCGA-AX-A3GI-01	G3(n = 124)	JAML	0.208268
TCGA-B5-A0JT-01	G3(n = 124)	JAML	1.30241
TCGA-B5-A0JY-01	G3(n = 124)	JAML	1.57846
TCGA-B5-A0JZ-01	G3(n = 124)	JAML	2.79857
TCGA-B5-A0K2-01	G3(n = 124)	JAML	2.08171
TCGA-B5-A11H-01	G3(n = 124)	JAML	1.37651
TCGA-B5-A11Q-01	G3(n = 124)	JAML	0.276556
TCGA-B5-A11X-01	G3(n = 124)	JAML	1.49779
TCGA-B5-A121-01	G3(n = 124)	JAML	1.53849
TCGA-B5-A1MR-01	G3(n = 124)	JAML	2.90666
TCGA-B5-A1MY-01	G3(n = 124)	JAML	1.22058
TCGA-B5-A1N2-01	G3(n = 124)	JAML	1.06812
TCGA-B5-A3S1-01	G3(n = 124)	JAML	1.00065
TCGA-B5-A5OC-01	G3(n = 124)	JAML	2.73914
TCGA-B5-A5OD-01	G3(n = 124)	JAML	4.35012
TCGA-B5-A5OE-01	G3(n = 124)	JAML	0.74261
TCGA-BG-A0M6-01	G3(n = 124)	JAML	0.317072
TCGA-BG-A0M7-01	G3(n = 124)	JAML	1.57681
TCGA-BG-A0MS-01	G3(n = 124)	JAML	1.02588
TCGA-BG-A0MU-01	G3(n = 124)	JAML	1.37451
TCGA-BG-A0VT-01	G3(n = 124)	JAML	0.666302
TCGA-BG-A0VZ-01	G3(n = 124)	JAML	1.61556
TCGA-BG-A0YV-01	G3(n = 124)	JAML	0.462157
TCGA-BG-A186-01	G3(n = 124)	JAML	1.37896
TCGA-BG-A2AD-01	G3(n = 124)	JAML	0.156138
TCGA-BG-A3EW-01	G3(n = 124)	JAML	0.658737
TCGA-BK-A0CA-01	G3(n = 124)	JAML	2.08559
TCGA-BK-A0CB-01	G3(n = 124)	JAML	1.33703
TCGA-BK-A0CC-01	G3(n = 124)	JAML	1.67624
TCGA-BK-A26L-01	G3(n = 124)	JAML	1.09759
TCGA-BS-A0TG-01	G3(n = 124)	JAML	0.983021
TCGA-BS-A0U8-01	G3(n = 124)	JAML	1.12108
TCGA-BS-A0UV-01	G3(n = 124)	JAML	1.3058
TCGA-D1-A15W-01	G3(n = 124)	JAML	2.59087
TCGA-D1-A163-01	G3(n = 124)	JAML	1.74153
TCGA-D1-A165-01	G3(n = 124)	JAML	0.989502
TCGA-D1-A16N-01	G3(n = 124)	JAML	0.712111
TCGA-D1-A16S-01	G3(n = 124)	JAML	0.516116
TCGA-D1-A16V-01	G3(n = 124)	JAML	1.39265
TCGA-D1-A179-01	G3(n = 124)	JAML	0.659833
TCGA-D1-A17U-01	G3(n = 124)	JAML	1.43189
TCGA-D1-A1NX-01	G3(n = 124)	JAML	1.0425
TCGA-D1-A1O8-01	G3(n = 124)	JAML	2.37256
TCGA-D1-A2G6-01	G3(n = 124)	JAML	1.72653
TCGA-D1-A3DA-01	G3(n = 124)	JAML	1.23026
TCGA-D1-A3JQ-01	G3(n = 124)	JAML	1.49103
TCGA-DF-A2KR-01	G3(n = 124)	JAML	1.60639
TCGA-DF-A2L0-01	G3(n = 124)	JAML	1.74481
TCGA-DI-A1NN-01	G3(n = 124)	JAML	1.92998
TCGA-DI-A1NO-01	G3(n = 124)	JAML	0.301119
TCGA-DI-A2QT-01	G3(n = 124)	JAML	0.845109
TCGA-E6-A1M0-01	G3(n = 124)	JAML	1.42352
TCGA-EO-A1Y5-01	G3(n = 124)	JAML	1.80653
TCGA-EO-A22X-01	G3(n = 124)	JAML	2.15843
TCGA-EO-A3AV-01	G3(n = 124)	JAML	2.49275
TCGA-EO-A3B0-01	G3(n = 124)	JAML	2.77613
TCGA-EY-A1GM-01	G3(n = 124)	JAML	0.256165
TCGA-EY-A1GO-01	G3(n = 124)	JAML	0.637935
TCGA-EY-A1GT-01	G3(n = 124)	JAML	0.672742
TCGA-EY-A1GV-01	G3(n = 124)	JAML	0.825216
TCGA-EY-A1GX-01	G3(n = 124)	JAML	0.219339
TCGA-EY-A1H0-01	G3(n = 124)	JAML	0.783582
TCGA-EY-A210-01	G3(n = 124)	JAML	2.30553
TCGA-EY-A212-01	G3(n = 124)	JAML	0.494262
TCGA-EY-A214-01	G3(n = 124)	JAML	1.67007
TCGA-EY-A4KR-01	G3(n = 124)	JAML	2.55314
TCGA-EY-A54A-01	G3(n = 124)	JAML	1.54883
TCGA-FI-A2D4-01	G3(n = 124)	JAML	0.672108
TCGA-FI-A2EX-01	G3(n = 124)	JAML	0.921513
TCGA-FI-A2EY-01	G3(n = 124)	JAML	0.143916
TCGA-FI-A3PX-01	G3(n = 124)	JAML	0.167872
TCGA-JU-AAVI-01	G3(n = 124)	JAML	2.10889
TCGA-KP-A3W4-01	G3(n = 124)	JAML	1.24483
TCGA-QS-A5YQ-01	G3(n = 124)	JAML	2.47534
TCGA-QS-A5YR-01	G3(n = 124)	JAML	3.21822
TCGA-QS-A744-01	G3(n = 124)	JAML	0.636079
TCGA-QS-A8F1-01	G3(n = 124)	JAML	0.797345
TCGA-AP-A052-01	G4(n = 29)	JAML	0.645241
TCGA-AP-A0LF-01	G4(n = 29)	JAML	2.25387
TCGA-AP-A3K1-01	G4(n = 29)	JAML	0.83463
TCGA-AX-A06F-01	G4(n = 29)	JAML	2.41327
TCGA-AX-A1CF-01	G4(n = 29)	JAML	0.923568
TCGA-AX-A3G7-01	G4(n = 29)	JAML	0.920522
TCGA-B5-A0JN-01	G4(n = 29)	JAML	0.373732
TCGA-B5-A11I-01	G4(n = 29)	JAML	1.75561
TCGA-B5-A11U-01	G4(n = 29)	JAML	1.26628
TCGA-B5-A1MU-01	G4(n = 29)	JAML	2.07231
TCGA-BS-A0T9-01	G4(n = 29)	JAML	0.968349
TCGA-BS-A0TA-01	G4(n = 29)	JAML	3.41125
TCGA-BS-A0TE-01	G4(n = 29)	JAML	0.82073
TCGA-D1-A0ZP-01	G4(n = 29)	JAML	1.49861
TCGA-D1-A169-01	G4(n = 29)	JAML	1.39851
TCGA-D1-A16G-01	G4(n = 29)	JAML	1.77842
TCGA-D1-A1NW-01	G4(n = 29)	JAML	1.08345
TCGA-D1-A3DG-01	G4(n = 29)	JAML	0.598651
TCGA-DF-A2KY-01	G4(n = 29)	JAML	1.24092
TCGA-DI-A2QU-01	G4(n = 29)	JAML	0.711407
TCGA-E6-A2P8-01	G4(n = 29)	JAML	2.1902
TCGA-EO-A2CH-01	G4(n = 29)	JAML	0.328951
TCGA-EY-A1GS-01	G4(n = 29)	JAML	0.196355
TCGA-EY-A1GW-01	G4(n = 29)	JAML	0.313246
TCGA-EY-A2ON-01	G4(n = 29)	JAML	0.60065
TCGA-EY-A3QX-01	G4(n = 29)	JAML	1.20752
TCGA-FI-A2D5-01	G4(n = 29)	JAML	1.04705
TCGA-K6-A3WQ-01	G4(n = 29)	JAML	0.450908
TCGA-KP-A3VZ-01	G4(n = 29)	JAML	0.357608

## Sheet: Figure 1D
rownames(datas)	Group	Type	values
TCGA-4E-A92E-01	G1(n = 99)	JAML	1.83746
TCGA-A5-A0GG-01	G1(n = 99)	JAML	2.0795
TCGA-A5-A0GM-01	G1(n = 99)	JAML	0.841732
TCGA-A5-A0GN-01	G1(n = 99)	JAML	1.95602
TCGA-A5-A0GP-01	G1(n = 99)	JAML	1.17798
TCGA-A5-A0GQ-01	G1(n = 99)	JAML	2.89978
TCGA-A5-A0GU-01	G1(n = 99)	JAML	1.41403
TCGA-A5-A0GV-01	G1(n = 99)	JAML	0.615416
TCGA-AJ-A6NU-01	G1(n = 99)	JAML	2.24908
TCGA-AJ-A8CT-01	G1(n = 99)	JAML	3.54736
TCGA-AP-A05N-01	G1(n = 99)	JAML	0.388575
TCGA-AP-A05P-01	G1(n = 99)	JAML	1.56457
TCGA-AP-A0LJ-01	G1(n = 99)	JAML	2.71754
TCGA-AP-A0LL-01	G1(n = 99)	JAML	0.679514
TCGA-AP-A0LN-01	G1(n = 99)	JAML	1.51526
TCGA-AP-A0LP-01	G1(n = 99)	JAML	1.54196
TCGA-AP-A0LV-01	G1(n = 99)	JAML	1.2637
TCGA-AP-A1DM-01	G1(n = 99)	JAML	0.884246
TCGA-AX-A05T-01	G1(n = 99)	JAML	0.598556
TCGA-AX-A05U-01	G1(n = 99)	JAML	0.745194
TCGA-AX-A05W-01	G1(n = 99)	JAML	0.974896
TCGA-AX-A05Y-01	G1(n = 99)	JAML	0.583423
TCGA-AX-A062-01	G1(n = 99)	JAML	0.583423
TCGA-AX-A06H-01	G1(n = 99)	JAML	2.47483
TCGA-AX-A06L-01	G1(n = 99)	JAML	2.28573
TCGA-AX-A1CI-01	G1(n = 99)	JAML	0.992841
TCGA-B5-A0JS-01	G1(n = 99)	JAML	1.98298
TCGA-B5-A0JT-01	G1(n = 99)	JAML	1.30241
TCGA-B5-A0K0-01	G1(n = 99)	JAML	1.30556
TCGA-B5-A0K1-01	G1(n = 99)	JAML	0.591009
TCGA-B5-A0K2-01	G1(n = 99)	JAML	2.08171
TCGA-B5-A0K6-01	G1(n = 99)	JAML	1.49937
TCGA-B5-A0K7-01	G1(n = 99)	JAML	2.32098
TCGA-B5-A0K9-01	G1(n = 99)	JAML	2.23906
TCGA-B5-A11G-01	G1(n = 99)	JAML	1.14346
TCGA-B5-A11M-01	G1(n = 99)	JAML	1.68966
TCGA-B5-A11N-01	G1(n = 99)	JAML	2.12237
TCGA-B5-A11O-01	G1(n = 99)	JAML	2.87729
TCGA-B5-A11Q-01	G1(n = 99)	JAML	0.276556
TCGA-B5-A11V-01	G1(n = 99)	JAML	1.02354
TCGA-B5-A11Y-01	G1(n = 99)	JAML	2.35552
TCGA-B5-A11Z-01	G1(n = 99)	JAML	0.6072
TCGA-B5-A121-01	G1(n = 99)	JAML	1.53849
TCGA-B5-A1MZ-01	G1(n = 99)	JAML	2.42675
TCGA-BG-A0M0-01	G1(n = 99)	JAML	0.469782
TCGA-BG-A0MC-01	G1(n = 99)	JAML	2.00497
TCGA-BG-A0MG-01	G1(n = 99)	JAML	1.88472
TCGA-BG-A0MO-01	G1(n = 99)	JAML	1.28363
TCGA-BG-A0MQ-01	G1(n = 99)	JAML	1.03182
TCGA-BG-A0MU-01	G1(n = 99)	JAML	1.37451
TCGA-BG-A0VV-01	G1(n = 99)	JAML	1.57352
TCGA-BG-A0VW-01	G1(n = 99)	JAML	1.76647
TCGA-BG-A0VX-01	G1(n = 99)	JAML	2.18998
TCGA-BG-A0VZ-01	G1(n = 99)	JAML	1.61556
TCGA-BG-A0W2-01	G1(n = 99)	JAML	1.75566
TCGA-BG-A0YU-01	G1(n = 99)	JAML	1.47571
TCGA-BG-A18A-01	G1(n = 99)	JAML	0.840524
TCGA-BK-A0C9-01	G1(n = 99)	JAML	1.40087
TCGA-BK-A56F-01	G1(n = 99)	JAML	1.92623
TCGA-BS-A0TC-01	G1(n = 99)	JAML	0.571822
TCGA-BS-A0TD-01	G1(n = 99)	JAML	0.985573
TCGA-BS-A0U5-01	G1(n = 99)	JAML	0.867185
TCGA-BS-A0U8-01	G1(n = 99)	JAML	1.12108
TCGA-BS-A0UA-01	G1(n = 99)	JAML	2.55829
TCGA-BS-A0UJ-01	G1(n = 99)	JAML	1.31661
TCGA-BS-A0UL-01	G1(n = 99)	JAML	2.48478
TCGA-BS-A0UM-01	G1(n = 99)	JAML	2.22219
TCGA-BS-A0V4-01	G1(n = 99)	JAML	0.847756
TCGA-BS-A0V6-01	G1(n = 99)	JAML	1.74515
TCGA-BS-A0V7-01	G1(n = 99)	JAML	2.99924
TCGA-D1-A0ZN-01	G1(n = 99)	JAML	1.38256
TCGA-D1-A0ZO-01	G1(n = 99)	JAML	2.25819
TCGA-D1-A103-01	G1(n = 99)	JAML	1.69995
TCGA-D1-A15W-01	G1(n = 99)	JAML	2.59087
TCGA-D1-A161-01	G1(n = 99)	JAML	1.90643
TCGA-D1-A162-01	G1(n = 99)	JAML	1.84133
TCGA-D1-A165-01	G1(n = 99)	JAML	0.989502
TCGA-D1-A16E-01	G1(n = 99)	JAML	1.7373
TCGA-D1-A16O-01	G1(n = 99)	JAML	0.703721
TCGA-D1-A16R-01	G1(n = 99)	JAML	1.05735
TCGA-D1-A16Y-01	G1(n = 99)	JAML	0.239031
TCGA-D1-A17C-01	G1(n = 99)	JAML	1.87609
TCGA-D1-A17H-01	G1(n = 99)	JAML	1.41803
TCGA-D1-A17L-01	G1(n = 99)	JAML	1.86631
TCGA-D1-A17M-01	G1(n = 99)	JAML	1.45228
TCGA-D1-A17S-01	G1(n = 99)	JAML	0.816477
TCGA-D1-A1NS-01	G1(n = 99)	JAML	1.97504
TCGA-D1-A1NZ-01	G1(n = 99)	JAML	1.77412
TCGA-D1-A1O5-01	G1(n = 99)	JAML	1.05915
TCGA-D1-A1O7-01	G1(n = 99)	JAML	1.52617
TCGA-EY-A1GD-01	G1(n = 99)	JAML	0.502432
TCGA-EY-A1GE-01	G1(n = 99)	JAML	1.81619
TCGA-EY-A1GP-01	G1(n = 99)	JAML	1.34506
TCGA-EY-A1GT-01	G1(n = 99)	JAML	0.672742
TCGA-EY-A548-01	G1(n = 99)	JAML	1.55011
TCGA-KJ-A3U4-01	G1(n = 99)	JAML	1.69746
TCGA-QF-A5YT-01	G1(n = 99)	JAML	0.780142
TCGA-QS-A5YQ-01	G1(n = 99)	JAML	2.47534
TCGA-SJ-A6ZI-01	G1(n = 99)	JAML	3.54418
TCGA-2E-A9G8-01	G2(n = 121)	JAML	1.24598
TCGA-5B-A90C-01	G2(n = 121)	JAML	0.505484
TCGA-5S-A9Q8-01	G2(n = 121)	JAML	1.05561
TCGA-A5-A0GD-01	G2(n = 121)	JAML	2.93691
TCGA-A5-A0GE-01	G2(n = 121)	JAML	1.47072
TCGA-A5-A0GI-01	G2(n = 121)	JAML	1.42465
TCGA-A5-A0GJ-01	G2(n = 121)	JAML	1.56159
TCGA-A5-A0GR-01	G2(n = 121)	JAML	1.62929
TCGA-A5-A0GX-01	G2(n = 121)	JAML	1.17383
TCGA-A5-A0R7-01	G2(n = 121)	JAML	1.74756
TCGA-A5-A0R8-01	G2(n = 121)	JAML	2.21107
TCGA-A5-A0R9-01	G2(n = 121)	JAML	2.05651
TCGA-A5-A0RA-01	G2(n = 121)	JAML	2.47303
TCGA-A5-A0VO-01	G2(n = 121)	JAML	1.67247
TCGA-A5-A1OJ-01	G2(n = 121)	JAML	1.5429
TCGA-A5-A7WJ-01	G2(n = 121)	JAML	0.60966
TCGA-A5-AB3J-01	G2(n = 121)	JAML	2.03756
TCGA-AJ-A5DW-01	G2(n = 121)	JAML	1.36608
TCGA-AJ-A8CV-01	G2(n = 121)	JAML	2.52434
TCGA-AJ-A8CW-01	G2(n = 121)	JAML	1.56448
TCGA-AP-A0LO-01	G2(n = 121)	JAML	1.46884
TCGA-AP-A0LS-01	G2(n = 121)	JAML	0.755486
TCGA-AP-A0LT-01	G2(n = 121)	JAML	1.03499
TCGA-AP-A1DO-01	G2(n = 121)	JAML	0.604641
TCGA-AP-A1DP-01	G2(n = 121)	JAML	1.35603
TCGA-AP-A1DR-01	G2(n = 121)	JAML	1.01414
TCGA-AP-A1E0-01	G2(n = 121)	JAML	1.34125
TCGA-AP-A1E1-01	G2(n = 121)	JAML	1.02496
TCGA-AP-A1E4-01	G2(n = 121)	JAML	0.212881
TCGA-AX-A05Z-01	G2(n = 121)	JAML	2.09973
TCGA-AX-A063-01	G2(n = 121)	JAML	2.46668
TCGA-AX-A064-01	G2(n = 121)	JAML	1.06302
TCGA-AX-A06D-01	G2(n = 121)	JAML	1.43419
TCGA-AX-A0IS-01	G2(n = 121)	JAML	0.816804
TCGA-AX-A0J0-01	G2(n = 121)	JAML	0.910579
TCGA-AX-A0J1-01	G2(n = 121)	JAML	1.87503
TCGA-AX-A1C4-01	G2(n = 121)	JAML	0.356031
TCGA-AX-A1C9-01	G2(n = 121)	JAML	1.73101
TCGA-AX-A1CJ-01	G2(n = 121)	JAML	1.54888
TCGA-AX-A1CK-01	G2(n = 121)	JAML	0.541911
TCGA-AX-A3G6-01	G2(n = 121)	JAML	1.61805
TCGA-B5-A0JU-01	G2(n = 121)	JAML	0.608998
TCGA-B5-A0JV-01	G2(n = 121)	JAML	0.884715
TCGA-B5-A0K4-01	G2(n = 121)	JAML	0.545968
TCGA-B5-A11F-01	G2(n = 121)	JAML	1.39429
TCGA-B5-A11H-01	G2(n = 121)	JAML	1.37651
TCGA-B5-A11J-01	G2(n = 121)	JAML	1.16247
TCGA-B5-A11L-01	G2(n = 121)	JAML	2.2116
TCGA-B5-A11S-01	G2(n = 121)	JAML	1.22008
TCGA-B5-A11W-01	G2(n = 121)	JAML	1.51964
TCGA-B5-A1MV-01	G2(n = 121)	JAML	2.51286
TCGA-BG-A0LW-01	G2(n = 121)	JAML	0.795351
TCGA-BG-A0LX-01	G2(n = 121)	JAML	1.83685
TCGA-BG-A0M2-01	G2(n = 121)	JAML	1.51091
TCGA-BG-A0M3-01	G2(n = 121)	JAML	0.846313
TCGA-BG-A0M7-01	G2(n = 121)	JAML	1.57681
TCGA-BG-A0M9-01	G2(n = 121)	JAML	1.02814
TCGA-BG-A0MH-01	G2(n = 121)	JAML	2.0966
TCGA-BG-A0MI-01	G2(n = 121)	JAML	0.617016
TCGA-BG-A0MT-01	G2(n = 121)	JAML	1.00454
TCGA-BG-A0RY-01	G2(n = 121)	JAML	2.11397
TCGA-BG-A0VT-01	G2(n = 121)	JAML	0.666302
TCGA-BG-A0W1-01	G2(n = 121)	JAML	0.690372
TCGA-BG-A186-01	G2(n = 121)	JAML	1.37896
TCGA-BG-A187-01	G2(n = 121)	JAML	0.832769
TCGA-BG-A18B-01	G2(n = 121)	JAML	1.73123
TCGA-BG-A18C-01	G2(n = 121)	JAML	0.68419
TCGA-BK-A0CB-01	G2(n = 121)	JAML	1.33703
TCGA-BK-A13C-01	G2(n = 121)	JAML	0.4336
TCGA-BK-A6W3-01	G2(n = 121)	JAML	2.20942
TCGA-BK-A6W4-01	G2(n = 121)	JAML	2.03069
TCGA-BS-A0TG-01	G2(n = 121)	JAML	0.983021
TCGA-BS-A0U7-01	G2(n = 121)	JAML	2.21042
TCGA-BS-A0UT-01	G2(n = 121)	JAML	0.52687
TCGA-BS-A0V8-01	G2(n = 121)	JAML	1.25399
TCGA-BS-A0WQ-01	G2(n = 121)	JAML	0.454913
TCGA-D1-A0ZQ-01	G2(n = 121)	JAML	1.25731
TCGA-D1-A0ZR-01	G2(n = 121)	JAML	1.53824
TCGA-D1-A0ZU-01	G2(n = 121)	JAML	0.87743
TCGA-D1-A0ZV-01	G2(n = 121)	JAML	2.61108
TCGA-D1-A101-01	G2(n = 121)	JAML	2.12948
TCGA-D1-A102-01	G2(n = 121)	JAML	1.65897
TCGA-D1-A15Z-01	G2(n = 121)	JAML	0.694657
TCGA-D1-A160-01	G2(n = 121)	JAML	1.45712
TCGA-D1-A163-01	G2(n = 121)	JAML	1.74153
TCGA-D1-A167-01	G2(n = 121)	JAML	0.52095
TCGA-D1-A169-01	G2(n = 121)	JAML	1.39851
TCGA-D1-A16B-01	G2(n = 121)	JAML	1.21977
TCGA-D1-A16D-01	G2(n = 121)	JAML	1.77913
TCGA-D1-A16F-01	G2(n = 121)	JAML	2.90791
TCGA-D1-A16J-01	G2(n = 121)	JAML	1.81451
TCGA-D1-A16Q-01	G2(n = 121)	JAML	1.71879
TCGA-D1-A16X-01	G2(n = 121)	JAML	1.83062
TCGA-D1-A176-01	G2(n = 121)	JAML	1.13106
TCGA-D1-A177-01	G2(n = 121)	JAML	0.517326
TCGA-D1-A17B-01	G2(n = 121)	JAML	2.99208
TCGA-D1-A17F-01	G2(n = 121)	JAML	2.06774
TCGA-D1-A17K-01	G2(n = 121)	JAML	0.459222
TCGA-D1-A17N-01	G2(n = 121)	JAML	1.6173
TCGA-D1-A17Q-01	G2(n = 121)	JAML	0.507719
TCGA-D1-A17R-01	G2(n = 121)	JAML	0.431463
TCGA-D1-A17T-01	G2(n = 121)	JAML	1.09943
TCGA-D1-A17U-01	G2(n = 121)	JAML	1.43189
TCGA-DI-A1BY-01	G2(n = 121)	JAML	1.20914
TCGA-DI-A1C3-01	G2(n = 121)	JAML	2.73286
TCGA-EC-A1NJ-01	G2(n = 121)	JAML	2.08913
TCGA-EY-A1G7-01	G2(n = 121)	JAML	0.671022
TCGA-EY-A1GF-01	G2(n = 121)	JAML	1.50157
TCGA-EY-A1GH-01	G2(n = 121)	JAML	1.80925
TCGA-EY-A1GI-01	G2(n = 121)	JAML	1.49677
TCGA-EY-A1GL-01	G2(n = 121)	JAML	0.720103
TCGA-EY-A1GO-01	G2(n = 121)	JAML	0.637935
TCGA-EY-A1GU-01	G2(n = 121)	JAML	1.22903
TCGA-EY-A1GX-01	G2(n = 121)	JAML	0.219339
TCGA-EY-A1H0-01	G2(n = 121)	JAML	0.783582
TCGA-PG-A916-01	G2(n = 121)	JAML	1.19981
TCGA-PG-A917-01	G2(n = 121)	JAML	3.08028
TCGA-QF-A5YS-01	G2(n = 121)	JAML	2.29308
TCGA-QS-A5YR-01	G2(n = 121)	JAML	3.21822
TCGA-QS-A744-01	G2(n = 121)	JAML	0.636079
TCGA-SJ-A6ZJ-01	G2(n = 121)	JAML	1.66739
TCGA-A5-A0G1-01	G3(n = 325)	JAML	3.82402
TCGA-A5-A0G2-01	G3(n = 325)	JAML	1.14854
TCGA-A5-A0G3-01	G3(n = 325)	JAML	0.24306
TCGA-A5-A0G5-01	G3(n = 325)	JAML	3.07356
TCGA-A5-A0G9-01	G3(n = 325)	JAML	0.990084
TCGA-A5-A0GA-01	G3(n = 325)	JAML	1.08079
TCGA-A5-A0GB-01	G3(n = 325)	JAML	0.806283
TCGA-A5-A0GH-01	G3(n = 325)	JAML	0.819505
TCGA-A5-A0GW-01	G3(n = 325)	JAML	1.60952
TCGA-A5-A0R6-01	G3(n = 325)	JAML	0.987612
TCGA-A5-A0VP-01	G3(n = 325)	JAML	1.49498
TCGA-A5-A0VQ-01	G3(n = 325)	JAML	1.68325
TCGA-A5-A1OF-01	G3(n = 325)	JAML	1.88647
TCGA-A5-A1OG-01	G3(n = 325)	JAML	1.45759
TCGA-A5-A1OH-01	G3(n = 325)	JAML	0.77947
TCGA-A5-A1OK-01	G3(n = 325)	JAML	1.87121
TCGA-A5-A2K2-01	G3(n = 325)	JAML	0.431569
TCGA-A5-A2K3-01	G3(n = 325)	JAML	3.38427
TCGA-A5-A2K4-01	G3(n = 325)	JAML	1.26831
TCGA-A5-A2K5-01	G3(n = 325)	JAML	2.07296
TCGA-A5-A2K7-01	G3(n = 325)	JAML	0.953153
TCGA-A5-A3LO-01	G3(n = 325)	JAML	1.33925
TCGA-A5-A3LP-01	G3(n = 325)	JAML	0.823342
TCGA-A5-A7WK-01	G3(n = 325)	JAML	0.45386
TCGA-AJ-A23M-01	G3(n = 325)	JAML	1.37573
TCGA-AJ-A23N-01	G3(n = 325)	JAML	1.4878
TCGA-AJ-A23O-01	G3(n = 325)	JAML	1.64847
TCGA-AJ-A2QK-01	G3(n = 325)	JAML	2.18349
TCGA-AJ-A2QL-01	G3(n = 325)	JAML	2.04963
TCGA-AJ-A2QM-01	G3(n = 325)	JAML	0.366028
TCGA-AJ-A2QN-01	G3(n = 325)	JAML	1.20176
TCGA-AJ-A2QO-01	G3(n = 325)	JAML	1.25695
TCGA-AJ-A3BD-01	G3(n = 325)	JAML	1.7122
TCGA-AJ-A3BF-01	G3(n = 325)	JAML	1.52982
TCGA-AJ-A3BG-01	G3(n = 325)	JAML	0.750778
TCGA-AJ-A3BH-01	G3(n = 325)	JAML	2.18875
TCGA-AJ-A3BI-01	G3(n = 325)	JAML	2.16729
TCGA-AJ-A3BK-01	G3(n = 325)	JAML	3.02437
TCGA-AJ-A3EJ-01	G3(n = 325)	JAML	1.06233
TCGA-AJ-A3EK-01	G3(n = 325)	JAML	2.18419
TCGA-AJ-A3EL-01	G3(n = 325)	JAML	2.1517
TCGA-AJ-A3EM-01	G3(n = 325)	JAML	0.302758
TCGA-AJ-A3I9-01	G3(n = 325)	JAML	0.520649
TCGA-AJ-A3IA-01	G3(n = 325)	JAML	1.77766
TCGA-AJ-A3NC-01	G3(n = 325)	JAML	1.93384
TCGA-AJ-A3NE-01	G3(n = 325)	JAML	1.4111
TCGA-AJ-A3NF-01	G3(n = 325)	JAML	2.93367
TCGA-AJ-A3NG-01	G3(n = 325)	JAML	1.0212
TCGA-AJ-A3NH-01	G3(n = 325)	JAML	0.589763
TCGA-AJ-A3OJ-01	G3(n = 325)	JAML	1.40822
TCGA-AJ-A3OK-01	G3(n = 325)	JAML	2.21599
TCGA-AJ-A3OL-01	G3(n = 325)	JAML	0.142348
TCGA-AJ-A3QS-01	G3(n = 325)	JAML	2.49851
TCGA-AJ-A3TW-01	G3(n = 325)	JAML	2.99434
TCGA-AJ-A5DV-01	G3(n = 325)	JAML	2.00371
TCGA-AP-A051-01	G3(n = 325)	JAML	1.38515
TCGA-AP-A052-01	G3(n = 325)	JAML	0.645241
TCGA-AP-A053-01	G3(n = 325)	JAML	0.852958
TCGA-AP-A054-01	G3(n = 325)	JAML	0.594166
TCGA-AP-A056-01	G3(n = 325)	JAML	0.751207
TCGA-AP-A059-01	G3(n = 325)	JAML	3.02593
TCGA-AP-A05A-01	G3(n = 325)	JAML	0.0988238
TCGA-AP-A05D-01	G3(n = 325)	JAML	1.82782
TCGA-AP-A05H-01	G3(n = 325)	JAML	0.199751
TCGA-AP-A05J-01	G3(n = 325)	JAML	0.0858325
TCGA-AP-A05O-01	G3(n = 325)	JAML	1.81697
TCGA-AP-A0L8-01	G3(n = 325)	JAML	0.168257
TCGA-AP-A0L9-01	G3(n = 325)	JAML	0.262072
TCGA-AP-A0LD-01	G3(n = 325)	JAML	0.455334
TCGA-AP-A0LE-01	G3(n = 325)	JAML	0.788936
TCGA-AP-A0LF-01	G3(n = 325)	JAML	2.25387
TCGA-AP-A0LG-01	G3(n = 325)	JAML	0.580242
TCGA-AP-A0LH-01	G3(n = 325)	JAML	1.22014
TCGA-AP-A0LI-01	G3(n = 325)	JAML	1.99349
TCGA-AP-A0LM-01	G3(n = 325)	JAML	2.30293
TCGA-AP-A1DH-01	G3(n = 325)	JAML	1.90296
TCGA-AP-A1DK-01	G3(n = 325)	JAML	2.3048
TCGA-AP-A1DQ-01	G3(n = 325)	JAML	1.32941
TCGA-AP-A1DV-01	G3(n = 325)	JAML	1.04893
TCGA-AP-A1E3-01	G3(n = 325)	JAML	1.17683
TCGA-AP-A3K1-01	G3(n = 325)	JAML	0.83463
TCGA-AP-A5FX-01	G3(n = 325)	JAML	1.29907
TCGA-AW-A1PO-01	G3(n = 325)	JAML	0.469365
TCGA-AX-A05S-01	G3(n = 325)	JAML	1.18047
TCGA-AX-A060-01	G3(n = 325)	JAML	0.204892
TCGA-AX-A06B-01	G3(n = 325)	JAML	1.62494
TCGA-AX-A06F-01	G3(n = 325)	JAML	2.41327
TCGA-AX-A06J-01	G3(n = 325)	JAML	1.15866
TCGA-AX-A0IU-01	G3(n = 325)	JAML	0.421695
TCGA-AX-A0IW-01	G3(n = 325)	JAML	0.716859
TCGA-AX-A0IZ-01	G3(n = 325)	JAML	1.82469
TCGA-AX-A1C5-01	G3(n = 325)	JAML	0.161178
TCGA-AX-A1C7-01	G3(n = 325)	JAML	0.327572
TCGA-AX-A1C8-01	G3(n = 325)	JAML	0.263395
TCGA-AX-A1CA-01	G3(n = 325)	JAML	0.97761
TCGA-AX-A1CC-01	G3(n = 325)	JAML	3.4427
TCGA-AX-A1CE-01	G3(n = 325)	JAML	0.91831
TCGA-AX-A1CF-01	G3(n = 325)	JAML	0.923568
TCGA-AX-A1CN-01	G3(n = 325)	JAML	0.436908
TCGA-AX-A1CP-01	G3(n = 325)	JAML	1.06254
TCGA-AX-A1CR-01	G3(n = 325)	JAML	0.747516
TCGA-AX-A2H2-01	G3(n = 325)	JAML	1.41938
TCGA-AX-A2H4-01	G3(n = 325)	JAML	2.21856
TCGA-AX-A2H5-01	G3(n = 325)	JAML	0.434882
TCGA-AX-A2H7-01	G3(n = 325)	JAML	1.19736
TCGA-AX-A2H8-01	G3(n = 325)	JAML	0.726744
TCGA-AX-A2HA-01	G3(n = 325)	JAML	0.671475
TCGA-AX-A2HC-01	G3(n = 325)	JAML	0.0436245
TCGA-AX-A2HD-01	G3(n = 325)	JAML	0.866473
TCGA-AX-A2HF-01	G3(n = 325)	JAML	0.993783
TCGA-AX-A2HG-01	G3(n = 325)	JAML	1.37195
TCGA-AX-A2HH-01	G3(n = 325)	JAML	0.140386
TCGA-AX-A2HJ-01	G3(n = 325)	JAML	1.36838
TCGA-AX-A2HK-01	G3(n = 325)	JAML	0.190299
TCGA-AX-A2IN-01	G3(n = 325)	JAML	1.94471
TCGA-AX-A2IO-01	G3(n = 325)	JAML	1.18059
TCGA-AX-A3FS-01	G3(n = 325)	JAML	1.03633
TCGA-AX-A3FT-01	G3(n = 325)	JAML	2.66079
TCGA-AX-A3FV-01	G3(n = 325)	JAML	0.66102
TCGA-AX-A3FW-01	G3(n = 325)	JAML	0.427499
TCGA-AX-A3FX-01	G3(n = 325)	JAML	1.30953
TCGA-AX-A3FZ-01	G3(n = 325)	JAML	0.311619
TCGA-AX-A3G1-01	G3(n = 325)	JAML	1.30976
TCGA-AX-A3G3-01	G3(n = 325)	JAML	2.3074
TCGA-AX-A3G4-01	G3(n = 325)	JAML	0.756426
TCGA-AX-A3G7-01	G3(n = 325)	JAML	0.920522
TCGA-AX-A3G8-01	G3(n = 325)	JAML	0.454492
TCGA-AX-A3G9-01	G3(n = 325)	JAML	0.673466
TCGA-AX-A3GB-01	G3(n = 325)	JAML	2.09112
TCGA-AX-A3GI-01	G3(n = 325)	JAML	0.208268
TCGA-B5-A0JN-01	G3(n = 325)	JAML	0.373732
TCGA-B5-A0JR-01	G3(n = 325)	JAML	1.99993
TCGA-B5-A0JX-01	G3(n = 325)	JAML	1.9285
TCGA-B5-A0JY-01	G3(n = 325)	JAML	1.57846
TCGA-B5-A0JZ-01	G3(n = 325)	JAML	2.79857
TCGA-B5-A0K3-01	G3(n = 325)	JAML	1.0474
TCGA-B5-A0K8-01	G3(n = 325)	JAML	1.33365
TCGA-B5-A0KB-01	G3(n = 325)	JAML	1.98648
TCGA-B5-A11E-01	G3(n = 325)	JAML	1.01121
TCGA-B5-A11I-01	G3(n = 325)	JAML	1.75561
TCGA-B5-A11P-01	G3(n = 325)	JAML	0.640713
TCGA-B5-A11R-01	G3(n = 325)	JAML	1.06102
TCGA-B5-A11U-01	G3(n = 325)	JAML	1.26628
TCGA-B5-A11X-01	G3(n = 325)	JAML	1.49779
TCGA-B5-A1MR-01	G3(n = 325)	JAML	2.90666
TCGA-B5-A1MS-01	G3(n = 325)	JAML	0.666211
TCGA-B5-A1MU-01	G3(n = 325)	JAML	2.07231
TCGA-B5-A1MW-01	G3(n = 325)	JAML	0.403159
TCGA-B5-A1MX-01	G3(n = 325)	JAML	1.84
TCGA-B5-A1MY-01	G3(n = 325)	JAML	1.22058
TCGA-B5-A1N2-01	G3(n = 325)	JAML	1.06812
TCGA-B5-A3F9-01	G3(n = 325)	JAML	1.24598
TCGA-B5-A3FA-01	G3(n = 325)	JAML	1.09707
TCGA-B5-A3FB-01	G3(n = 325)	JAML	1.79031
TCGA-B5-A3FC-01	G3(n = 325)	JAML	1.67843
TCGA-B5-A3FD-01	G3(n = 325)	JAML	1.13297
TCGA-B5-A3FH-01	G3(n = 325)	JAML	1.42584
TCGA-B5-A3S1-01	G3(n = 325)	JAML	1.00065
TCGA-B5-A5OC-01	G3(n = 325)	JAML	2.73914
TCGA-B5-A5OD-01	G3(n = 325)	JAML	4.35012
TCGA-B5-A5OE-01	G3(n = 325)	JAML	0.74261
TCGA-BG-A0M4-01	G3(n = 325)	JAML	0.85591
TCGA-BG-A0M6-01	G3(n = 325)	JAML	0.317072
TCGA-BG-A0M8-01	G3(n = 325)	JAML	1.82554
TCGA-BG-A0MA-01	G3(n = 325)	JAML	1.26364
TCGA-BG-A0MK-01	G3(n = 325)	JAML	2.17018
TCGA-BG-A0MS-01	G3(n = 325)	JAML	1.02588
TCGA-BG-A0YV-01	G3(n = 325)	JAML	0.462157
TCGA-BG-A220-01	G3(n = 325)	JAML	0.254594
TCGA-BG-A221-01	G3(n = 325)	JAML	1.62784
TCGA-BG-A222-01	G3(n = 325)	JAML	1.034
TCGA-BG-A2AD-01	G3(n = 325)	JAML	0.156138
TCGA-BG-A2AE-01	G3(n = 325)	JAML	1.70925
TCGA-BG-A2L7-01	G3(n = 325)	JAML	2.12294
TCGA-BG-A3EW-01	G3(n = 325)	JAML	0.658737
TCGA-BG-A3PP-01	G3(n = 325)	JAML	0.980757
TCGA-BK-A0CA-01	G3(n = 325)	JAML	2.08559
TCGA-BK-A0CC-01	G3(n = 325)	JAML	1.67624
TCGA-BK-A139-01	G3(n = 325)	JAML	2.61223
TCGA-BK-A13B-01	G3(n = 325)	JAML	1.23137
TCGA-BK-A26L-01	G3(n = 325)	JAML	1.09759
TCGA-BK-A4ZD-01	G3(n = 325)	JAML	0.459117
TCGA-BS-A0T9-01	G3(n = 325)	JAML	0.968349
TCGA-BS-A0TA-01	G3(n = 325)	JAML	3.41125
TCGA-BS-A0TE-01	G3(n = 325)	JAML	0.82073
TCGA-BS-A0TI-01	G3(n = 325)	JAML	1.2529
TCGA-BS-A0TJ-01	G3(n = 325)	JAML	1.18884
TCGA-BS-A0U9-01	G3(n = 325)	JAML	0.120485
TCGA-BS-A0UF-01	G3(n = 325)	JAML	2.14267
TCGA-BS-A0UV-01	G3(n = 325)	JAML	1.3058
TCGA-BS-A0VI-01	G3(n = 325)	JAML	0.462471
TCGA-D1-A0ZP-01	G3(n = 325)	JAML	1.49861
TCGA-D1-A0ZS-01	G3(n = 325)	JAML	0.309525
TCGA-D1-A0ZZ-01	G3(n = 325)	JAML	0.302758
TCGA-D1-A15V-01	G3(n = 325)	JAML	0.921893
TCGA-D1-A15X-01	G3(n = 325)	JAML	1.71804
TCGA-D1-A168-01	G3(n = 325)	JAML	0.194591
TCGA-D1-A16G-01	G3(n = 325)	JAML	1.77842
TCGA-D1-A16I-01	G3(n = 325)	JAML	0.856468
TCGA-D1-A16N-01	G3(n = 325)	JAML	0.712111
TCGA-D1-A16S-01	G3(n = 325)	JAML	0.516116
TCGA-D1-A16V-01	G3(n = 325)	JAML	1.39265
TCGA-D1-A174-01	G3(n = 325)	JAML	1.95832
TCGA-D1-A175-01	G3(n = 325)	JAML	1.04068
TCGA-D1-A179-01	G3(n = 325)	JAML	0.659833
TCGA-D1-A17A-01	G3(n = 325)	JAML	1.35406
TCGA-D1-A17D-01	G3(n = 325)	JAML	1.55846
TCGA-D1-A1NU-01	G3(n = 325)	JAML	0.847516
TCGA-D1-A1NW-01	G3(n = 325)	JAML	1.08345
TCGA-D1-A1NX-01	G3(n = 325)	JAML	1.0425
TCGA-D1-A1NY-01	G3(n = 325)	JAML	0.526369
TCGA-D1-A1O0-01	G3(n = 325)	JAML	0.506297
TCGA-D1-A1O8-01	G3(n = 325)	JAML	2.37256
TCGA-D1-A2G0-01	G3(n = 325)	JAML	1.6345
TCGA-D1-A2G5-01	G3(n = 325)	JAML	0.629939
TCGA-D1-A2G6-01	G3(n = 325)	JAML	1.72653
TCGA-D1-A2G7-01	G3(n = 325)	JAML	0.677711
TCGA-D1-A3DA-01	G3(n = 325)	JAML	1.23026
TCGA-D1-A3DG-01	G3(n = 325)	JAML	0.598651
TCGA-D1-A3DH-01	G3(n = 325)	JAML	0.52647
TCGA-D1-A3JP-01	G3(n = 325)	JAML	2.79192
TCGA-D1-A3JQ-01	G3(n = 325)	JAML	1.49103
TCGA-DF-A2KN-01	G3(n = 325)	JAML	2.86983
TCGA-DF-A2KR-01	G3(n = 325)	JAML	1.60639
TCGA-DF-A2KS-01	G3(n = 325)	JAML	1.4098
TCGA-DF-A2KU-01	G3(n = 325)	JAML	4.02669
TCGA-DF-A2KV-01	G3(n = 325)	JAML	3.56851
TCGA-DF-A2KY-01	G3(n = 325)	JAML	1.24092
TCGA-DF-A2KZ-01	G3(n = 325)	JAML	1.55837
TCGA-DF-A2L0-01	G3(n = 325)	JAML	1.74481
TCGA-DI-A0WH-01	G3(n = 325)	JAML	0.405012
TCGA-DI-A1BU-01	G3(n = 325)	JAML	1.49523
TCGA-DI-A1NN-01	G3(n = 325)	JAML	1.92998
TCGA-DI-A1NO-01	G3(n = 325)	JAML	0.301119
TCGA-DI-A2QT-01	G3(n = 325)	JAML	0.845109
TCGA-DI-A2QU-01	G3(n = 325)	JAML	0.711407
TCGA-DI-A2QY-01	G3(n = 325)	JAML	0.534261
TCGA-E6-A1LX-01	G3(n = 325)	JAML	1.06998
TCGA-E6-A1LZ-01	G3(n = 325)	JAML	1.24671
TCGA-E6-A1M0-01	G3(n = 325)	JAML	1.42352
TCGA-E6-A2P8-01	G3(n = 325)	JAML	2.1902
TCGA-E6-A2P9-01	G3(n = 325)	JAML	1.98255
TCGA-E6-A8L9-01	G3(n = 325)	JAML	1.44063
TCGA-EC-A1QX-01	G3(n = 325)	JAML	2.02538
TCGA-EC-A24G-01	G3(n = 325)	JAML	2.11623
TCGA-EO-A1Y5-01	G3(n = 325)	JAML	1.80653
TCGA-EO-A1Y7-01	G3(n = 325)	JAML	0.759667
TCGA-EO-A1Y8-01	G3(n = 325)	JAML	0.378068
TCGA-EO-A22R-01	G3(n = 325)	JAML	1.84683
TCGA-EO-A22S-01	G3(n = 325)	JAML	0.501006
TCGA-EO-A22T-01	G3(n = 325)	JAML	1.56769
TCGA-EO-A22U-01	G3(n = 325)	JAML	1.00999
TCGA-EO-A22X-01	G3(n = 325)	JAML	2.15843
TCGA-EO-A22Y-01	G3(n = 325)	JAML	1.09572
TCGA-EO-A2CG-01	G3(n = 325)	JAML	0.811553
TCGA-EO-A2CH-01	G3(n = 325)	JAML	0.328951
TCGA-EO-A3AS-01	G3(n = 325)	JAML	0.780142
TCGA-EO-A3AU-01	G3(n = 325)	JAML	2.08858
TCGA-EO-A3AV-01	G3(n = 325)	JAML	2.49275
TCGA-EO-A3AY-01	G3(n = 325)	JAML	1.81414
TCGA-EO-A3AZ-01	G3(n = 325)	JAML	3.88695
TCGA-EO-A3B0-01	G3(n = 325)	JAML	2.77613
TCGA-EO-A3B1-01	G3(n = 325)	JAML	2.98696
TCGA-EO-A3KU-01	G3(n = 325)	JAML	0.482848
TCGA-EO-A3KW-01	G3(n = 325)	JAML	1.40021
TCGA-EO-A3KX-01	G3(n = 325)	JAML	0.815575
TCGA-EO-A3L0-01	G3(n = 325)	JAML	1.36558
TCGA-EY-A1G8-01	G3(n = 325)	JAML	0.845912
TCGA-EY-A1GC-01	G3(n = 325)	JAML	1.98182
TCGA-EY-A1GK-01	G3(n = 325)	JAML	1.85356
TCGA-EY-A1GM-01	G3(n = 325)	JAML	0.256165
TCGA-EY-A1GQ-01	G3(n = 325)	JAML	0.987466
TCGA-EY-A1GR-01	G3(n = 325)	JAML	1.66029
TCGA-EY-A1GS-01	G3(n = 325)	JAML	0.196355
TCGA-EY-A1GV-01	G3(n = 325)	JAML	0.825216
TCGA-EY-A1GW-01	G3(n = 325)	JAML	0.313246
TCGA-EY-A210-01	G3(n = 325)	JAML	2.30553
TCGA-EY-A212-01	G3(n = 325)	JAML	0.494262
TCGA-EY-A214-01	G3(n = 325)	JAML	1.67007
TCGA-EY-A215-01	G3(n = 325)	JAML	2.22555
TCGA-EY-A2OM-01	G3(n = 325)	JAML	1.49728
TCGA-EY-A2ON-01	G3(n = 325)	JAML	0.60065
TCGA-EY-A2OO-01	G3(n = 325)	JAML	0.402831
TCGA-EY-A2OP-01	G3(n = 325)	JAML	0.436588
TCGA-EY-A2OQ-01	G3(n = 325)	JAML	1.33176
TCGA-EY-A3L3-01	G3(n = 325)	JAML	0.859493
TCGA-EY-A3QX-01	G3(n = 325)	JAML	1.20752
TCGA-EY-A4KR-01	G3(n = 325)	JAML	2.55314
TCGA-EY-A547-01	G3(n = 325)	JAML	0.586693
TCGA-EY-A549-01	G3(n = 325)	JAML	1.64016
TCGA-EY-A54A-01	G3(n = 325)	JAML	1.54883
TCGA-EY-A5W2-01	G3(n = 325)	JAML	1.84764
TCGA-EY-A72D-01	G3(n = 325)	JAML	0.652509
TCGA-FI-A2CX-01	G3(n = 325)	JAML	4.672
TCGA-FI-A2CY-01	G3(n = 325)	JAML	2.40256
TCGA-FI-A2D0-01	G3(n = 325)	JAML	0.624241
TCGA-FI-A2D2-01	G3(n = 325)	JAML	0.539233
TCGA-FI-A2D4-01	G3(n = 325)	JAML	0.672108
TCGA-FI-A2D5-01	G3(n = 325)	JAML	1.04705
TCGA-FI-A2D6-01	G3(n = 325)	JAML	2.58253
TCGA-FI-A2EU-01	G3(n = 325)	JAML	0.410992
TCGA-FI-A2EW-01	G3(n = 325)	JAML	0.613909
TCGA-FI-A2EX-01	G3(n = 325)	JAML	0.921513
TCGA-FI-A2EY-01	G3(n = 325)	JAML	0.143916
TCGA-FI-A2F4-01	G3(n = 325)	JAML	1.65471
TCGA-FI-A2F8-01	G3(n = 325)	JAML	0.956354
TCGA-FI-A2F9-01	G3(n = 325)	JAML	0.537545
TCGA-FI-A3PV-01	G3(n = 325)	JAML	0.473215
TCGA-FI-A3PX-01	G3(n = 325)	JAML	0.167872
TCGA-H5-A2HR-01	G3(n = 325)	JAML	1.14744
TCGA-JU-AAVI-01	G3(n = 325)	JAML	2.10889
TCGA-K6-A3WQ-01	G3(n = 325)	JAML	0.450908
TCGA-KP-A3VZ-01	G3(n = 325)	JAML	0.357608
TCGA-KP-A3W0-01	G3(n = 325)	JAML	2.44816
TCGA-KP-A3W1-01	G3(n = 325)	JAML	2.1043
TCGA-KP-A3W3-01	G3(n = 325)	JAML	1.21419
TCGA-KP-A3W4-01	G3(n = 325)	JAML	1.24483
TCGA-PG-A5BC-01	G3(n = 325)	JAML	0.920598
TCGA-PG-A6IB-01	G3(n = 325)	JAML	3.76123
TCGA-PG-A7D5-01	G3(n = 325)	JAML	0.612022
TCGA-PG-A914-01	G3(n = 325)	JAML	1.42637
TCGA-PG-A915-01	G3(n = 325)	JAML	0.333996
TCGA-QS-A8F1-01	G3(n = 325)	JAML	0.797345
TCGA-SL-A6J9-01	G3(n = 325)	JAML	2.87804
TCGA-SL-A6JA-01	G3(n = 325)	JAML	0.611172

## Sheet: Figure 1H
Paired normol tissue	Tumor
3.8	3.3
3.9	2.5
2.55	1.43
2.95	2.02
2.07	1.38
3.26	3.18
3.4	3
2.55	1.74
3.6	2.5
2.48	1.98
3.24	1.3
3.47	2.07
2.5	2.07
3.77	3.5
3.6	3
2.96	2.38
3.49	1.26
2.75	2.12
3.56	2.5
2.6	2.5

## Sheet: Figure 1I
Paired normol tissue	Tumor
1.38432	1
2.37834	1.35834
1.63734	1.47293
3.2945	2.3823
4.3748	2.0943
4.73524	3.9374
3.93744	3.02402
3.83925	3.28493
5.83943	2.22204
4.3724	3.62534
4.62843	4.32431
5.27493	3.26924
6.49223	3.31027
5.38648	3.81295
4.57048	2.62293
3.48824	2.38844
2.48834	1.04932
2.24645	2.08554
3.23568	1.55335
1.79344	1.23742

## Sheet: Figure 2C-F
Figure 2C
Time (h)	shNC				shJAML#1				shJAML#2
0	1.10606	1.22727	0.833333	0.848485	0.96	0.8	1.2	1.04	1.3	0.933333	0.733333	1
24	15.2879	15.0758	14.9091	13.0909	27.52	28.76	31.96	32.52	27.1	26.2333	26.3333	26.6333
48	22.1212	21.5454	22.2424	21.5	40.08	42.16	46.76	53.24	39.4667	41	38.8	38.9667
72	26.0909	25.197	26.7273	25.1364	47.92	50.48	56	66.48	47.1	46.8667	46.6667	46.6667
Figure 2D
Time (h)	Vector						oeJAML
0	0.898166	1.13194	0.627486	1.04581	1.21806	1.07862	0.938267	1.00082	1.10186	1.03931	0.991195	0.928643
24	12.5087	12.9024	10.9133	11.8279	10.4909	12.5415	9.11322	8.61281	8.61281	9.11322	8.57432	9.75798
48	20.42	20.6086	17.7788	19.6899	17.705	20.4036	14.6706	14.2713	14.3242	15.0363	14.074	15.9794
72	25.8213	24.7467	20.6947	23.8363	21.4002	25.6777	17.4085	16.9706	16.8936	17.6202	16.7685	19.1358
Figure 2E
	shNC				shJAML#1				shJAML#2
0	0.897638	1.00787	1.22835	0.866142	0.976959	0.976959	0.995392	1.05069	0.995556	0.995556	1.10222	0.906667
24	13.7953	14.2362	14.6772	14.2677	15.9263	16.4793	15.871	16.2949	16.1991	16.4978	16.2364	14.7733
48	21.3543	21.811	22.189	21.9055	24.5161	25.6221	24.5899	24.9217	23.5556	23.5911	24.4978	24.32
72	25.6063	26.126	26.3622	26.1102	29.4747	30.9493	29.5668	29.8618	28.4622	28.4444	27.8578	30.2738
Figure 2F
Time (h)	Vector						oeJAML
0	1.0411	1.19452	1.13425	1.11233	0.66849	0.84931	0.887103	0.887103	1.02105	1.32686	1.0994	0.778427
24	15.5233	16.6082	18.8877	16.9479	18.8603	15.8575	9.66462	11.1507	12.1566	11.5576	10.6604	10.9485
48	24.1425	25.9507	29.2767	26.8877	29.474	24.3507	15.1136	17.4691	18.9653	17.9215	16.8019	17.0546
72	28.9753	31.4795	35.2055	32.1863	35.2219	29.1288	17.9796	20.8052	22.6679	21.3663	20.2239	20.3124
Figure 2G
	shNC			shJAML#1			shJAML#2
24h	0.05263	0.06144	0.088858	0.123894	0.148304	0.119954	0.118905	0.091597	0.111076
48h	0.050335	0.159876	0.16345	0.184299	0.269327	0.379571	0.421922	0.302145	0.368585
Figure 2H
	Vector			oeJAML
24h	0.116463	0.058335	0.098391	0.073906	0.06731	0.051991
48h	0.164655	0.181695	0.228305	0.093386	0.13427	0.115964
Figure 2I
	shNC			shJAML#1			shJAML#2
24h	0.250213	0.163978	0.224384	0.34746	0.276826	0.353194	0.20573	0.357962	0.365038
48h	0.194855	0.239153	0.219052	0.487779	0.564979	0.447172	0.607783	0.545895	0.520071
Figure 2J
	Vector			oeJAML
24h	0.063119	0.100182	0.059144	0.088218	0.093639	0.067645
48h	0.165057	0.258524	0.260855	0.123507	0.162588	0.120784
Figure 2K
		shNC			shJAML#1			shJAML#2
	Ishikawa	134	166	137	437	477	421	400	419	346
	HEC-1A	523	546	423	893	756	883	1024	809	796
Figure 2L
		Vector			oeJAML
	Ishikawa	276	271	304	158	141	132
	HEC-1A	317	283	311	150	123	158
Figure 2M
		shNC			shJAML#1			shJAML#2
	Ishikawa	192	210	137	616	649	564	381	390	690
	HEC-1A	396	410	433	974	830	589	949	972	601
Figure 2N
		Vector			oeJAML
	Ishikawa	296	260	267	138	117	151
	HEC-1A	279	284	302	128	122	113

## Sheet: Figure 3A, B
Sample_ID	Stromal_score	Immune_score	ESTIMATE_score	Tumor purity	JAML expression
TCGA-A5-A0G1-01	-688.73	2239.26	1550.53	0.875711	HIGH
TCGA-A5-A0G2-01	-907.26	161.97	-745.29	0.890746	LOW
TCGA-A5-A0G3-01	-1302.95	-1218.86	-2521.81	0.915628	LOW
TCGA-A5-A0G5-01	-103.83	2121.33	2017.5	0.831082	HIGH
TCGA-A5-A0G9-01	-1193.86	-62.86	-1256.72	0.909073	LOW
TCGA-A5-A0GA-01	-947.6	-384.81	-1332.4	0.893422	LOW
TCGA-A5-A0GB-01	-1607.35	-912.48	-2519.82	0.932672	LOW
TCGA-A5-A0GD-01	-1660.65	35.47	-1625.19	0.935465	HIGH
TCGA-A5-A0GE-01	-347.45	-464.59	-812.04	0.850435	HIGH
TCGA-A5-A0GG-01	-329.15	-49.91	-379.07	0.849018	HIGH
TCGA-A5-A0GH-01	-1810.89	-1313.6	-3124.48	0.943031	LOW
TCGA-A5-A0GI-01	-1105.89	-443.29	-1549.18	0.903617	HIGH
TCGA-A5-A0GJ-01	-325.99	427.69	101.69	0.848773	HIGH
TCGA-A5-A0GM-01	-722.4	-743.89	-1466.28	0.878087	LOW
TCGA-A5-A0GN-01	-531.42	736.49	205.06	0.864329	HIGH
TCGA-A5-A0GP-01	-1257.24	-551	-1808.24	0.91291	LOW
TCGA-A5-A0GQ-01	-1014.47	691.72	-322.74	0.897788	HIGH
TCGA-A5-A0GR-01	-142.21	1311.57	1169.36	0.834202	HIGH
TCGA-A5-A0GU-01	-956.88	-76.3	-1033.18	0.894033	HIGH
TCGA-A5-A0GV-01	-1756.91	-1244.88	-3001.79	0.940365	LOW
TCGA-A5-A0GW-01	97.71	910.08	1007.79	0.814268	HIGH
TCGA-A5-A0GX-01	90.91	306.59	397.5	0.814847	LOW
TCGA-A5-A0R6-01	-428.7	-525.11	-953.81	0.856648	LOW
TCGA-A5-A0R7-01	169.36	248.69	418.06	0.808117	HIGH
TCGA-A5-A0R8-01	-524.53	513.49	-11.03	0.86382	HIGH
TCGA-A5-A0R9-01	-455.29	20.34	-434.94	0.858655	HIGH
TCGA-A5-A0RA-01	-1255.72	-342.97	-1598.69	0.912819	HIGH
TCGA-A5-A0VO-01	-526.23	-364.76	-890.99	0.863946	HIGH
TCGA-A5-A0VP-01	-1513.21	-448.61	-1961.82	0.927598	HIGH
TCGA-A5-A0VQ-01	-1019.61	-118.96	-1138.57	0.89812	HIGH
TCGA-A5-A1OF-01	-849.37	1246.41	397.05	0.886852	HIGH
TCGA-A5-A1OG-01	-1446.81	-52.09	-1498.9	0.923913	HIGH
TCGA-A5-A1OJ-01	637.1	564.39	1201.5	0.765804	HIGH
TCGA-A5-A1OK-01	-653.71	-337.07	-990.79	0.873218	HIGH
TCGA-AJ-A23M-01	-895.72	-805.09	-1700.81	0.889975	HIGH
TCGA-AJ-A23O-01	-494.33	580.76	86.43	0.861578	HIGH
TCGA-AJ-A2QK-01	-242.16	723.17	481.01	0.842203	HIGH
TCGA-AJ-A2QL-01	-873.83	439.75	-434.07	0.888505	HIGH
TCGA-AJ-A2QN-01	-895.11	-855.19	-1750.3	0.889934	LOW
TCGA-AP-A051-01	-1050.26	-307.4	-1357.66	0.90009	HIGH
TCGA-AP-A052-01	-613.01	-259.54	-872.55	0.870291	LOW
TCGA-AP-A053-01	-1393.17	-1112.23	-2505.4	0.920872	LOW
TCGA-AP-A054-01	-1690.65	-1480.5	-3171.15	0.937013	LOW
TCGA-AP-A056-01	2.13	44.47	46.6	0.822332	LOW
TCGA-AP-A059-01	-550.23	1638.07	1087.84	0.865715	HIGH
TCGA-AP-A05A-01	-1454.59	-1327.2	-2781.79	0.924349	LOW
TCGA-AP-A05D-01	-544.49	788.89	244.4	0.865293	HIGH
TCGA-AP-A05H-01	-630.72	-1078.54	-1709.26	0.871568	LOW
TCGA-AP-A05J-01	-1395.12	-1111.34	-2506.45	0.920983	LOW
TCGA-AP-A05N-01	-754.9	-933.74	-1688.64	0.88036	LOW
TCGA-AP-A05O-01	-1258.34	154.32	-1104.02	0.912976	HIGH
TCGA-AP-A05P-01	-574.74	-391.08	-965.82	0.86751	HIGH
TCGA-AP-A0L8-01	-1027.67	-1476.64	-2504.31	0.89864	LOW
TCGA-AP-A0L9-01	-1742.39	-808.67	-2551.06	0.939638	LOW
TCGA-AP-A0LD-01	-1024.64	-852.1	-1876.74	0.898445	LOW
TCGA-AP-A0LE-01	-1225.81	-591.22	-1817.03	0.911017	LOW
TCGA-AP-A0LF-01	-1209.11	1690.21	481.09	0.910003	HIGH
TCGA-AP-A0LG-01	-1696	-940.25	-2636.25	0.937287	LOW
TCGA-AP-A0LH-01	-1562.06	-482.73	-2044.78	0.930253	LOW
TCGA-AP-A0LI-01	-540.53	1290.63	750.11	0.865001	HIGH
TCGA-AP-A0LJ-01	-761.64	288.7	-472.94	0.880828	HIGH
TCGA-AP-A0LL-01	-833.8	-321.97	-1155.76	0.885794	LOW
TCGA-AP-A0LM-01	492.64	972.91	1465.55	0.779267	HIGH
TCGA-AP-A0LN-01	-1180.13	-281.24	-1461.37	0.908232	HIGH
TCGA-AP-A0LO-01	-1093.22	-682.99	-1776.21	0.902819	HIGH
TCGA-AP-A0LP-01	-1083.82	255.6	-828.22	0.902225	HIGH
TCGA-AP-A0LS-01	-1056.78	-714.96	-1771.74	0.900506	LOW
TCGA-AP-A0LT-01	-1971.91	-921.47	-2893.38	0.950631	LOW
TCGA-AP-A0LV-01	-495.6	-413.48	-909.08	0.861673	LOW
TCGA-AP-A1DH-01	-879.43	628.13	-251.3	0.888882	HIGH
TCGA-AP-A1DK-01	-642.13	357.71	-284.43	0.872388	HIGH
TCGA-AP-A1DM-01	-1150.26	-811.9	-1962.16	0.906388	LOW
TCGA-AP-A1DO-01	-2402.46	-873.85	-3276.31	0.968332	LOW
TCGA-AP-A1DP-01	-1699.19	-823.72	-2522.91	0.93745	HIGH
TCGA-AP-A1DQ-01	-975.04	-643.21	-1618.25	0.895224	LOW
TCGA-AP-A1DR-01	-1490.45	-649.91	-2140.36	0.926345	LOW
TCGA-AP-A1DV-01	-1694.71	-814.44	-2509.15	0.937221	LOW
TCGA-AP-A1E0-01	-733.44	-747.22	-1480.65	0.878861	HIGH
TCGA-AP-A1E1-01	-1508.85	-214.93	-1723.79	0.927359	LOW
TCGA-AP-A1E3-01	79.6	-728.27	-648.67	0.815808	LOW
TCGA-AP-A1E4-01	-1007.77	-1619.54	-2627.31	0.897355	LOW
TCGA-AW-A1PO-01	-1433.89	-1257.63	-2691.53	0.923185	LOW
TCGA-AX-A05S-01	-650.06	164.37	-485.69	0.872956	LOW
TCGA-AX-A05T-01	-940.59	-480.15	-1420.74	0.892959	LOW
TCGA-AX-A05U-01	-964.14	-1030.06	-1994.2	0.89451	LOW
TCGA-AX-A05Y-01	-1539.94	-832.41	-2372.36	0.929057	LOW
TCGA-AX-A05Z-01	-498.17	1483.41	985.25	0.861864	HIGH
TCGA-AX-A060-01	-1898.13	-918.47	-2816.61	0.947214	LOW
TCGA-AX-A062-01	-1023.41	-1101.65	-2125.06	0.898365	LOW
TCGA-AX-A063-01	-492.94	1096.76	603.82	0.861475	HIGH
TCGA-AX-A064-01	-987.01	-555.37	-1542.38	0.896006	LOW
TCGA-AX-A06B-01	-253.89	-116.16	-370.05	0.84313	HIGH
TCGA-AX-A06D-01	-1934.43	-683.58	-2618.01	0.948909	HIGH
TCGA-AX-A06F-01	-682.94	499.01	-183.93	0.8753	HIGH
TCGA-AX-A06H-01	25.88	1649.54	1675.42	0.820343	HIGH
TCGA-AX-A06J-01	-1987.17	53.77	-1933.4	0.951324	LOW
TCGA-AX-A06L-01	-233.45	322.94	89.49	0.841513	HIGH
TCGA-AX-A0IS-01	-969.94	-611.2	-1581.14	0.89489	LOW
TCGA-AX-A0IU-01	-1316.83	-974.66	-2291.5	0.916445	LOW
TCGA-AX-A0IW-01	-1145.42	-665.62	-1811.04	0.906088	LOW
TCGA-AX-A0IZ-01	-389.77	809.83	420.06	0.853686	HIGH
TCGA-AX-A0J0-01	-1270.16	-885.62	-2155.78	0.913682	LOW
TCGA-AX-A0J1-01	-1184.18	-295.98	-1480.16	0.90848	HIGH
TCGA-AX-A1C4-01	-1853.97	-1532.11	-3386.08	0.945116	LOW
TCGA-AX-A1C5-01	-1333.91	-863.41	-2197.32	0.917446	LOW
TCGA-AX-A1C7-01	-1359.99	-1131.19	-2491.19	0.918962	LOW
TCGA-AX-A1C8-01	-1310.09	-1216.68	-2526.77	0.916049	LOW
TCGA-AX-A1C9-01	-997.63	-36.79	-1034.43	0.896697	HIGH
TCGA-AX-A1CA-01	-1327.95	-370.69	-1698.64	0.917097	LOW
TCGA-AX-A1CC-01	813.56	911.87	1725.43	0.748892	HIGH
TCGA-AX-A1CE-01	-1670.63	-958.68	-2629.31	0.935982	LOW
TCGA-AX-A1CF-01	-1348.32	-825.91	-2174.23	0.918285	LOW
TCGA-AX-A1CI-01	-1744.45	-787.42	-2531.87	0.939742	LOW
TCGA-AX-A1CJ-01	-1120.82	311.1	-809.72	0.904554	HIGH
TCGA-AX-A1CK-01	-1431.09	-1392.15	-2823.24	0.923027	LOW
TCGA-AX-A1CN-01	-1121.01	-1334.95	-2455.96	0.904566	LOW
TCGA-AX-A1CP-01	-859.43	-552.15	-1411.58	0.887533	LOW
TCGA-AX-A1CR-01	-1056.33	-140.55	-1196.88	0.900477	LOW
TCGA-AX-A2H2-01	-1294.7	129.19	-1165.51	0.91514	HIGH
TCGA-AX-A2H5-01	-1712.49	-764.72	-2477.21	0.938128	LOW
TCGA-AX-A2H7-01	-1372.43	-877.17	-2249.6	0.91968	LOW
TCGA-AX-A2H8-01	-1319.37	-442.67	-1762.04	0.916594	LOW
TCGA-AX-A2HA-01	-1451.64	-251.49	-1703.12	0.924184	LOW
TCGA-AX-A2HC-01	-1444.48	-1347.71	-2792.19	0.923782	LOW
TCGA-AX-A2HD-01	-1418.63	-550.91	-1969.53	0.922322	LOW
TCGA-AX-A2HF-01	-1689.61	-545.01	-2234.62	0.936959	LOW
TCGA-AX-A2HG-01	-1160.05	-108.13	-1268.18	0.906994	HIGH
TCGA-AX-A2HJ-01	-102.42	-464.8	-567.22	0.830967	HIGH
TCGA-AX-A2HK-01	-1182.57	-1164.71	-2347.29	0.908381	LOW
TCGA-AX-A2IO-01	-454.04	-605.54	-1059.58	0.858561	LOW
TCGA-B5-A0JS-01	-544.68	498.91	-45.77	0.865307	HIGH
TCGA-B5-A0JT-01	-977.41	-559.83	-1537.25	0.895379	LOW
TCGA-B5-A0JU-01	-1581.01	-1032.49	-2613.5	0.93127
TCGA-B5-A0JV-01	-1535.43	-811.18	-2346.61	0.928811	LOW
TCGA-B5-A0JX-01	-570.45	236.28	-334.17	0.867197	HIGH
TCGA-B5-A0JY-01	-417.61	-311.65	-729.26	0.855807	HIGH
TCGA-B5-A0JZ-01	-450.99	1144.61	693.62	0.858332	HIGH
TCGA-B5-A0K0-01	-152.29	577.07	424.79	0.835017	LOW
TCGA-B5-A0K1-01	-1548.29	-1030.68	-2578.97	0.929509	LOW
TCGA-B5-A0K2-01	-347.65	1261.68	914.04	0.85045	HIGH
TCGA-B5-A0K3-01	-1556.67	-372.81	-1929.48	0.929962	LOW
TCGA-B5-A0K4-01	-1374.3	-700.17	-2074.47	0.919788	LOW
TCGA-B5-A0K6-01	-849.76	323.54	-526.22	0.886878	HIGH
TCGA-B5-A0K7-01	-863.82	409.87	-453.95	0.88783	HIGH
TCGA-B5-A0K8-01	-1009.04	-317.09	-1326.13	0.897437	HIGH
TCGA-B5-A0KB-01	-452.48	641.2	188.72	0.858444
TCGA-B5-A11E-01	-1268.87	-872.76	-2141.63	0.913605	LOW
TCGA-B5-A11F-01	-844.85	-860.88	-1705.73	0.886545	HIGH
TCGA-B5-A11G-01	-944.92	-18.93	-963.84	0.893245	LOW
TCGA-B5-A11H-01	-536.46	441.05	-95.41	0.864701	HIGH
TCGA-B5-A11I-01	-768.91	938.47	169.56	0.881333	HIGH
TCGA-B5-A11J-01	-1275.22	-358.32	-1633.54	0.913984	LOW
TCGA-B5-A11L-01	-343.75	576.27	232.52	0.850149
TCGA-B5-A11M-01	425.29	-505.05	-79.76	0.785424	HIGH
TCGA-B5-A11N-01	-273.51	1606.07	1332.55	0.844675	HIGH
TCGA-B5-A11O-01	-157.66	146.88	-10.78	0.83545	HIGH
TCGA-B5-A11P-01	-1649.29	-1044.1	-2693.39	0.934875
TCGA-B5-A11Q-01	-1938.17	-1354.66	-3292.83	0.949082	LOW
TCGA-B5-A11S-01	-678.11	-393.75	-1071.85	0.874957	LOW
TCGA-B5-A11U-01	648.41	-311.91	336.5	0.764735	LOW
TCGA-B5-A11V-01	-1037.59	-899.2	-1936.79	0.899278	LOW
TCGA-B5-A11W-01	-737.31	-584.36	-1321.68	0.879132	HIGH
TCGA-B5-A11X-01	-61.68	610.95	549.27	0.827625	HIGH
TCGA-B5-A11Y-01	-800.58	1113.04	312.46	0.88352	HIGH
TCGA-B5-A11Z-01	-1320.88	-941.16	-2262.04	0.916683	LOW
TCGA-B5-A121-01	-1094.77	-695.53	-1790.3	0.902917	HIGH
TCGA-B5-A1MR-01	-260.07	2169.28	1909.21	0.843617	HIGH
TCGA-B5-A1MU-01	419.49	698.12	1117.62	0.785951	HIGH
TCGA-B5-A1MV-01	-923.93	-372.66	-1296.59	0.891856	HIGH
TCGA-B5-A1MX-01	-753.4	-66.51	-819.92	0.880255	HIGH
TCGA-B5-A1MY-01	-376.8	-855.36	-1232.17	0.852693	LOW
TCGA-B5-A1MZ-01	-613.73	198.67	-415.06	0.870343	HIGH
TCGA-B5-A1N2-01	-522.69	-536.45	-1059.14	0.863684	LOW
TCGA-BG-A0LW-01	-1399.3	-470.44	-1869.74	0.921222	LOW
TCGA-BG-A0LX-01	-311.51	-270.61	-582.12	0.847647	HIGH
TCGA-BG-A0M0-01	-1343.94	-1195.24	-2539.18	0.91803	LOW
TCGA-BG-A0M2-01	-1183.8	-398.54	-1582.34	0.908457	HIGH
TCGA-BG-A0M3-01	-1593.06	-731.01	-2324.07	0.931913	LOW
TCGA-BG-A0M4-01	-764.41	-170.12	-934.53	0.881021	LOW
TCGA-BG-A0M6-01	-1045.08	-1794.17	-2839.25	0.899758	LOW
TCGA-BG-A0M7-01	-747.98	133	-614.97	0.879877	HIGH
TCGA-BG-A0M8-01	630.51	1673.53	2304.03	0.766425	HIGH
TCGA-BG-A0M9-01	-1096.01	-745.25	-1841.26	0.902995	LOW
TCGA-BG-A0MA-01	-554.25	-686.13	-1240.38	0.86601	LOW
TCGA-BG-A0MC-01	-419.35	606.68	187.33	0.855939	HIGH
TCGA-BG-A0MG-01	-1429.13	-234.2	-1663.33	0.922917	HIGH
TCGA-BG-A0MH-01	220.62	666.3	886.92	0.803663	HIGH
TCGA-BG-A0MI-01	-1099.94	-153.12	-1253.06	0.903243	LOW
TCGA-BG-A0MO-01	-1552.06	221.22	-1330.84	0.929713	LOW
TCGA-BG-A0MQ-01	-1519.93	-951.93	-2471.86	0.927966	LOW
TCGA-BG-A0MS-01	-959.02	-257.88	-1216.91	0.894174	LOW
TCGA-BG-A0MT-01	-639.2	61.84	-577.36	0.872178	LOW
TCGA-BG-A0MU-01	-1150.18	250.81	-899.37	0.906383	HIGH
TCGA-BG-A0RY-01	-1139.82	20.81	-1119.02	0.90574	HIGH
TCGA-BG-A0VT-01	-454.25	-408.17	-862.42	0.858577	LOW
TCGA-BG-A0VV-01	-853.98	-248.72	-1102.7	0.887164	HIGH
TCGA-BG-A0VW-01	-727.64	311	-416.64	0.878455	HIGH
TCGA-BG-A0VX-01	-581.5	447.85	-133.64	0.868003	HIGH
TCGA-BG-A0VZ-01	-785.88	56.38	-729.5	0.882507	HIGH
TCGA-BG-A0W1-01	-1286.17	-413.59	-1699.76	0.914635	LOW
TCGA-BG-A0W2-01	-600.06	-285.23	-885.29	0.869353	HIGH
TCGA-BG-A0YU-01	-1010.65	-972.48	-1983.12	0.897541	HIGH
TCGA-BG-A0YV-01	-1202.62	-1067.38	-2270	0.909608	LOW
TCGA-BG-A186-01	-759.22	-252.78	-1012	0.88066	HIGH
TCGA-BG-A187-01	-791.15	-278.64	-1069.79	0.882871	LOW
TCGA-BG-A18A-01	24.12	-82.11	-57.98	0.820491	LOW
TCGA-BG-A18B-01	-1142.9	84	-1058.9	0.905931	HIGH
TCGA-BG-A18C-01	-1294.35	-461.98	-1756.34	0.91512	LOW
TCGA-BG-A220-01	-1724.44	-1428.26	-3152.7	0.938734	LOW
TCGA-BG-A221-01	-659.99	522.23	-137.77	0.873666	HIGH
TCGA-BG-A222-01	-1406.21	-373.4	-1779.61	0.921616	LOW
TCGA-BG-A2AD-01	-1116.32	-1709.39	-2825.71	0.904272	LOW
TCGA-BG-A2AE-01	-1145.4	327.82	-817.58	0.906086	HIGH
TCGA-BG-A2L7-01	-391.88	440.59	48.7	0.853847	HIGH
TCGA-BK-A0C9-01	-758.41	243.39	-515.01	0.880604	HIGH
TCGA-BK-A0CA-01	-1314.93	-482.49	-1797.42	0.916333	HIGH
TCGA-BK-A0CB-01	386.15	133.95	520.11	0.788968	HIGH
TCGA-BK-A0CC-01	-1118.71	-898.28	-2016.99	0.904422	HIGH
TCGA-BK-A139-01	-879.16	571.18	-307.98	0.888864	HIGH
TCGA-BK-A13C-01	-1284.52	-682.9	-1967.41	0.914537	LOW
TCGA-BK-A26L-01	36.2	-373.37	-337.18	0.819476	LOW
TCGA-BS-A0T9-01	-575.98	45.07	-530.91	0.8676	LOW
TCGA-BS-A0TA-01	-454.85	2300.05	1845.2	0.858622	HIGH
TCGA-BS-A0TC-01	-1531.48	-363.37	-1894.85	0.928596	LOW
TCGA-BS-A0TD-01	-1109.98	-291.8	-1401.78	0.903874	LOW
TCGA-BS-A0TE-01	-1302.43	-349.6	-1652.03	0.915597	LOW
TCGA-BS-A0TG-01	24.11	275.42	299.53	0.820491	LOW
TCGA-BS-A0TI-01	-543.4	345.57	-197.83	0.865212	LOW
TCGA-BS-A0TJ-01	-768	-765.19	-1533.19	0.88127	LOW
TCGA-BS-A0U5-01	-1113.1	-870.83	-1983.92	0.90407	LOW
TCGA-BS-A0U7-01	-350.02	161.54	-188.48	0.850633	HIGH
TCGA-BS-A0U8-01	-940.49	-730.01	-1670.5	0.892953	LOW
TCGA-BS-A0U9-01	-1601.35	-877.07	-2478.42	0.932354
TCGA-BS-A0UA-01	-184.75	525.58	340.83	0.837629	HIGH
TCGA-BS-A0UF-01	-606.75	807.02	200.27	0.869838	HIGH
TCGA-BS-A0UJ-01	-1123.76	298.92	-824.84	0.904738	LOW
TCGA-BS-A0UL-01	456	797.44	1253.44	0.782626	HIGH
TCGA-BS-A0UM-01	-1182.15	878.26	-303.89	0.908356	HIGH
TCGA-BS-A0UT-01	-641.47	-815.32	-1456.79	0.872341	LOW
TCGA-BS-A0UV-01	-1145.09	-624.21	-1769.3	0.906067	LOW
TCGA-BS-A0V6-01	-1049.95	132.42	-917.53	0.90007	HIGH
TCGA-BS-A0V8-01	-623.25	-70.55	-693.8	0.87103	LOW
TCGA-BS-A0VI-01	-256.64	-455.95	-712.59	0.843347	LOW
TCGA-BS-A0WQ-01	-1516.68	-962.03	-2478.71	0.927788	LOW
TCGA-D1-A0ZN-01	-535.13	-273.34	-808.47	0.864603	HIGH
TCGA-D1-A0ZO-01	-178.93	-39.51	-218.44	0.837162	HIGH
TCGA-D1-A0ZP-01	-857.36	-1080.72	-1938.08	0.887393	HIGH
TCGA-D1-A0ZQ-01	-20.67	-612.8	-633.47	0.824231	LOW
TCGA-D1-A0ZR-01	-1410.54	-1049.34	-2459.88	0.921863	HIGH
TCGA-D1-A0ZS-01	-1033.11	-854.51	-1887.62	0.89899	LOW
TCGA-D1-A0ZU-01	-814.05	-1110.52	-1924.57	0.884444	LOW
TCGA-D1-A0ZV-01	-459.33	857.36	398.03	0.858959	HIGH
TCGA-D1-A0ZZ-01	-1531.14	-1582.79	-3113.93	0.928578	LOW
TCGA-D1-A101-01	191.58	795.6	987.18	0.806192	HIGH
TCGA-D1-A102-01	-544.81	-115.64	-660.45	0.865316	HIGH
TCGA-D1-A103-01	-827.72	-106.9	-934.62	0.885379	HIGH
TCGA-D1-A15V-01	-1226.86	-568.33	-1795.19	0.911081	LOW
TCGA-D1-A15W-01	-863.19	-69.09	-932.29	0.887787	HIGH
TCGA-D1-A15X-01	-1561.03	757.64	-803.39	0.930197	HIGH
TCGA-D1-A15Z-01	-1295.24	-765.51	-2060.74	0.915172	LOW
TCGA-D1-A160-01	-861.32	368.86	-492.46	0.887661	HIGH
TCGA-D1-A161-01	-1328.91	-428.4	-1757.31	0.917153	HIGH
TCGA-D1-A162-01	-1211.29	-492.25	-1703.54	0.910136	HIGH
TCGA-D1-A163-01	-649.21	-257.83	-907.05	0.872895	HIGH
TCGA-D1-A165-01	-828.25	-951.94	-1780.18	0.885415	LOW
TCGA-D1-A167-01	-1729.76	-1192.88	-2922.64	0.939002	LOW
TCGA-D1-A168-01	-117.94	-667.7	-785.64	0.832232	LOW
TCGA-D1-A169-01	-46.63	798.56	751.93	0.826383	HIGH
TCGA-D1-A16B-01	-615.44	-22.96	-638.4	0.870466	LOW
TCGA-D1-A16D-01	-752.23	113.43	-638.8	0.880174	HIGH
TCGA-D1-A16E-01	-883.62	20.33	-863.29	0.889164	HIGH
TCGA-D1-A16F-01	-639.57	-186.84	-826.41	0.872204	HIGH
TCGA-D1-A16G-01	-1825.78	-274.69	-2100.47	0.943756	HIGH
TCGA-D1-A16I-01	-623.86	-418.87	-1042.73	0.871074	LOW
TCGA-D1-A16J-01	-903.81	660.04	-243.77	0.890516	HIGH
TCGA-D1-A16N-01	-695.96	-284.78	-980.74	0.876223	LOW
TCGA-D1-A16O-01	-845.83	-1146.91	-1992.73	0.886612	LOW
TCGA-D1-A16Q-01	-452.81	286.51	-166.3	0.858469	HIGH
TCGA-D1-A16R-01	-403.36	54.81	-348.55	0.854723	LOW
TCGA-D1-A16S-01	-838.69	-887.56	-1726.25	0.886126	LOW
TCGA-D1-A16V-01	-1021.78	121.36	-900.42	0.89826	HIGH
TCGA-D1-A16X-01	-612.43	1003.05	390.62	0.870249	HIGH
TCGA-D1-A16Y-01	-1103.64	-906.59	-2010.23	0.903476	LOW
TCGA-D1-A174-01	-119.14	1290.51	1171.38	0.83233	HIGH
TCGA-D1-A175-01	-1217.74	-1090.82	-2308.56	0.910528	LOW
TCGA-D1-A176-01	-1352.34	-363.68	-1716.02	0.918518	LOW
TCGA-D1-A177-01	-1702.38	-1496.19	-3198.57	0.937613	LOW
TCGA-D1-A179-01	-1424.23	-1163.19	-2587.42	0.92264	LOW
TCGA-D1-A17A-01	-729.7	-279.32	-1009.02	0.878599	HIGH
TCGA-D1-A17B-01	264.74	1474.05	1738.79	0.799792	HIGH
TCGA-D1-A17C-01	444.42	218.73	663.15	0.783683	HIGH
TCGA-D1-A17D-01	-897.17	378.52	-518.65	0.890072	HIGH
TCGA-D1-A17F-01	-1230.69	393.15	-837.54	0.911312	HIGH
TCGA-D1-A17H-01	-144.19	0.97	-143.22	0.834362	HIGH
TCGA-D1-A17K-01	-1788.24	-555.17	-2343.4	0.94192	LOW
TCGA-D1-A17L-01	-1090.35	594.77	-495.58	0.902638	HIGH
TCGA-D1-A17M-01	-1198.71	-296.08	-1494.8	0.909369	HIGH
TCGA-D1-A17N-01	102.26	803	905.27	0.81388	HIGH
TCGA-D1-A17Q-01	-812.65	-1042.39	-1855.03	0.884349	LOW
TCGA-D1-A17R-01	-639.59	-580.58	-1220.18	0.872206	LOW
TCGA-D1-A17S-01	-1320.89	-472.42	-1793.31	0.916683	LOW
TCGA-D1-A17T-01	-1352.51	-115.67	-1468.18	0.918528	LOW
TCGA-D1-A17U-01	-863.53	-322.96	-1186.49	0.88781	HIGH
TCGA-D1-A1NS-01	-1426.26	-380.76	-1807.02	0.922754	HIGH
TCGA-D1-A1NU-01	-1223.94	-363.74	-1587.68	0.910904	LOW
TCGA-D1-A1NW-01	-1127.05	-348.61	-1475.66	0.904944	LOW
TCGA-D1-A1NX-01	-1215.32	-768.45	-1983.77	0.910381	LOW
TCGA-D1-A1NY-01	-660.64	-464	-1124.64	0.873713	LOW
TCGA-D1-A1NZ-01	-1228.2	-60.51	-1288.71	0.911162	HIGH
TCGA-D1-A1O0-01	-1477.49	-918.5	-2395.99	0.925626	LOW
TCGA-D1-A1O5-01	-986.13	-349.79	-1335.92	0.895948	LOW
TCGA-D1-A1O7-01	-1611.05	-563.35	-2174.41	0.932867	HIGH
TCGA-D1-A1O8-01	-170.84	1590.64	1419.8	0.836512	HIGH
TCGA-D1-A2G5-01	-1731.35	-1141.48	-2872.83	0.939083	LOW
TCGA-D1-A2G6-01	-169.73	-440.84	-610.56	0.836423	HIGH
TCGA-D1-A2G7-01	-1062.06	-1182.76	-2244.82	0.900843	LOW
TCGA-DF-A2KS-01	-1279.7	91.49	-1188.21	0.914251	HIGH
TCGA-DI-A0WH-01	-1473.32	-669.1	-2142.42	0.925395	LOW
TCGA-DI-A1BY-01	-250.05	317.41	67.36	0.842826	LOW
TCGA-DI-A1NN-01	-700.21	563.94	-136.27	0.876524	HIGH
TCGA-DI-A1NO-01	-1791.08	-1385.65	-3176.74	0.94206	LOW
TCGA-DI-A2QU-01	-1148.28	-812.35	-1960.63	0.906265	LOW
TCGA-E6-A1LX-01	-1748.46	-1076.41	-2824.86	0.939943	LOW
TCGA-E6-A1LZ-01	-1744.33	-188.18	-1932.51	0.939736	LOW
TCGA-E6-A1M0-01	-1002.75	-507.83	-1510.57	0.897029	HIGH
TCGA-EC-A1NJ-01	-212.8	551.66	338.86	0.839871	HIGH
TCGA-EC-A1QX-01	-511.18	465.2	-45.97	0.862831	HIGH
TCGA-EC-A24G-01	-236.52	9.19	-227.33	0.841756	HIGH
TCGA-EO-A1Y5-01	-752.78	546.22	-206.56	0.880212	HIGH
TCGA-EO-A1Y8-01	-1294.07	-904.28	-2198.35	0.915103	LOW
TCGA-EO-A22R-01	-976.44	-532.57	-1509.01	0.895316	HIGH
TCGA-EO-A22S-01	-1623.08	-1346.52	-2969.61	0.933502	LOW
TCGA-EO-A22T-01	-591.45	-22.62	-614.07	0.868727	HIGH
TCGA-EO-A2CG-01	-479.84	-1033.37	-1513.21	0.860497	LOW
TCGA-EO-A2CH-01	-1791.6	-711.62	-2503.22	0.942085	LOW
TCGA-EY-A1G7-01	-1475.54	-1190.61	-2666.15	0.925518	LOW
TCGA-EY-A1G8-01	-1706.31	-1249.57	-2955.88	0.937813	LOW
TCGA-EY-A1GC-01	-1092.88	971.4	-121.48	0.902798	HIGH
TCGA-EY-A1GD-01	-1308.83	-707.02	-2015.85	0.915975	LOW
TCGA-EY-A1GE-01	-762.75	42.7	-720.06	0.880905	HIGH
TCGA-EY-A1GF-01	-1183.38	-615.62	-1799	0.908431	HIGH
TCGA-EY-A1GH-01	-1240.89	-477.03	-1717.92	0.911928	HIGH
TCGA-EY-A1GI-01	-882.29	-491.93	-1374.22	0.889074	HIGH
TCGA-EY-A1GK-01	-798.3	222.73	-575.56	0.883363	HIGH
TCGA-EY-A1GM-01	-1519.65	-1500.4	-3020.05	0.927951	LOW
TCGA-EY-A1GQ-01	-474.03	-707.84	-1181.87	0.860062	LOW
TCGA-EY-A1GR-01	-694.07	210.81	-483.27	0.876089	HIGH
TCGA-EY-A1GS-01	-1711.47	-261.8	-1973.28	0.938076	LOW
TCGA-EY-A1GT-01	-580.93	-734.42	-1315.34	0.867962	LOW
TCGA-EY-A1GU-01	-1452.48	-338.05	-1790.53	0.924231	LOW
TCGA-EY-A1GV-01	-899.89	21.15	-878.74	0.890254	LOW
TCGA-EY-A1GW-01	-1396.73	-745.69	-2142.42	0.921075	LOW
TCGA-EY-A1H0-01	-1979.71	-1154.47	-3134.18	0.950986	LOW
TCGA-EY-A212-01	-1466.63	-986.76	-2453.4	0.925022	LOW
TCGA-EY-A214-01	-699.65	305.68	-393.97	0.876484	HIGH
TCGA-EY-A215-01	-1869.63	-358.01	-2227.64	0.945865	HIGH
TCGA-EY-A2OM-01	-462.65	-616.38	-1079.03	0.859209	HIGH
TCGA-FI-A2CX-01	315.8	3456.92	3772.72	0.79527	HIGH
TCGA-FI-A2CY-01	-812.76	940.2	127.44	0.884356	HIGH
TCGA-FI-A2D0-01	-977.64	-631.08	-1608.72	0.895394	LOW
TCGA-FI-A2D2-01	-731.5	-582.62	-1314.12	0.878725	LOW
TCGA-FI-A2D4-01	-1094.29	-1075.71	-2170	0.902887	LOW
TCGA-FI-A2D5-01	-545.46	-467.65	-1013.1	0.865364	LOW
TCGA-FI-A2D6-01	-1038.39	258.04	-780.35	0.899329	HIGH
TCGA-FI-A2EU-01	-2002.04	-1389.34	-3391.37	0.951994	LOW
TCGA-FI-A2EW-01	-1470.7	-619.89	-2090.58	0.925249	LOW
TCGA-FI-A2EX-01	-1462	-556.84	-2018.84	0.924764	LOW
TCGA-FI-A2F4-01	-1121.4	438.91	-682.49	0.90459	HIGH
TCGA-FI-A2F8-01	-738.52	-493.9	-1232.43	0.879217	LOW
TCGA-FI-A2F9-01	-704.41	-1698.14	-2402.55	0.87682	LOW

## Sheet: Figure 4A-B
Figure 4A						Figure 4B
term	enrichment	pvalue	count	class		Term	Count	Pvalue
positive regulation of immune response	7.82032	1e-100	193	BP		Cytokine-cytokine receptor interaction	72	3.37843e-41
leukocyte activation	8.40785	1e-100	180	BP		Chemokine signaling pathway	50	1.76409e-30
regulation of leukocyte activation	8.68393	1e-100	173	BP		Cell adhesion molecules	46	2.53976e-30
regulation of cell activation	8.15967	1e-100	179	BP		Antigen processing and presentation	32	1.92937e-26
immune response-regulating signaling pathway	8.3543	3.76846e-82	130	BP		Th17 cell differentiation	36	2.26761e-26
regulation of immune effector process	8.91512	4.73757e-82	124	BP		Natural killer cell mediated cytotoxicity	38	4.94177e-25
inflammatory response	6.95932	1.74415e-80	146	BP		Th1 and Th2 cell differentiation	31	4.93196e-23
adaptive immune response	6.76692	8.33434e-80	148	BP		B cell receptor signaling pathway	28	7.2309e-20
positive regulation of leukocyte activation	9.21554	1.64774e-78	116	BP		T cell receptor signaling pathway	28	3.6267e-16
positive regulation of cytokine production	7.48204	7.90564e-77	132	BP		NF-kappa B signaling pathway	26	5.662e-16
regulation of cell-cell adhesion	7.29216	7.7414e-72	126	BP		Toll-like receptor signaling pathway	20	4.43293e-10
activation of immune response	7.58313	2.83888e-69	118	BP		C-type lectin receptor signaling pathway	19	1.5399e-09
regulation of leukocyte proliferation	10.1249	1.55812e-68	95	BP		JAK-STAT signaling pathway	24	1.73962e-09
regulation of leukocyte mediated immunity	10.548	3.19287e-68	92	BP		Cytosolic DNA-sensing pathway	13	3.21549e-06
regulation of innate immune response	6.2986	1.2451e-54	108	BP
positive regulation of innate immune response	6.61324	3.67397e-41	78	BP
cytokine-mediated signaling pathway	6.94682	1.09e-53	98	BP
side of membrane	6.94076	2.10324e-93	169	CC
external side of plasma membrane	9.6797	2.476e-88	126	CC
immune receptor activity	13.4954	6.18434e-61	70	MF

## Sheet: Figure 5
Figure 5B												Figure 5C
Time (day)	shNC					shJAML						shNC	shJAML
4	17.2344	23.6334	30.1343	15.8934	13.2484	30.2392	26.3783	22.6638	15.3942	16.3495		194.875	567.565
7	22.0294	30.2045	38.5014	20.316	17.3241	45.1365	39.288	35.1654	19.4534	21.102		187.448	314.132
10	28.0294	36.2045	45.5014	27.316	20.3241	79.1365	51.288	47.1654	31.4534	33.102		182.744	367.628
13	40.7456	43.2045	51.5014	35.316	26.3241	121.136	72.288	65.1655	57.4534	59.102		111.286	269.975
16	59.9547	58.3641	62.9315	43.3421	34.7144	194.28	89.9067	84.4712	71.3778	60.085		62.5266	156.975
19	87.288	81.6975	77.2648	50.0088	39.5477	270.114	129.407	125.971	98.153	79.2517
22	124.788	119.197	114.765	70.8421	47.881	378.447	237.74	234.304	151.486	105.918
25	176.678	169.944	165.679	100.894	56.6878	514.565	284.932	333.298	244.764	142.316
Figure 5E			Figure 5F			Figure 5G			Figure 5H
shNC	shJAML		shNC	shJAML		shNC	shJAML		shNC	shJAML
3.83	1.47		3.57	2.57		36	31		27	50
3.14	2.11		2.95	1.18		53	25		38	43
2.82	1.88		2.64	2.02		36	34		17	61
2.96	1.62		2.8	2.15		43	19		34	46
2.68	1.38		3.62	2.36		48	26		26	38
Figure 5I			Figure 5G			Figure 5K
JAML	P-STING		JAML	CD86		JAML	CD206
3.83	3.57		3.83	36		3.83	27
3.14	2.95		3.14	53		3.14	38
2.82	2.64		2.82	36		2.82	17
2.96	2.8		2.96	43		2.96	34
2.68	3.62		2.68	48		2.68	26
1.47	2.57		1.47	31		1.47	50
2.11	1.18		2.11	25		2.11	43
1.88	2.02		1.88	34		1.88	61
1.62	2.15		1.62	19		1.62	46
1.38	2.36		1.38	26		1.38	38

## Sheet: Figure 7
Figure 7D					Figure 7F
	Non-responder	Responder				Non-responder	Responder
JAMLHIGH	54.95	45.05			JAMLHIGH	33.3	66.7
JAMLLOW	70.96	29.04			JAMLLOW	74.07	25.93
Figure 7G
	shNC			shJAML#1			shJAML#2
Control	324	316	304	427	436	418	417	401	389
Paclitaxel	113	110	128	289	280	276	217	221	202
Cisplatin	132	101	121	252	273	233	171	162	192
Figure 7I
	shNC			shJAML#1			shJAML#2
Control	145	186	171	387	320	407	299	266	212
Paclitaxel	93	106	121	279	246	235	200	218	188
Cisplatin	83	89	102	281	248	230	169	187	196
Figure 7H
	Vector			oeJAML
Control	271	263	255	195	179	185
Paclitaxel	216	194	173	42	37	32
Cisplatin	193	174	165	35	44	31
Figure 7J
	Vector			oeJAML
Control	230	216	255	177	162	145
Paclitaxel	109	111	127	27	25	32
Cisplatin	117	125	139	61	58	44
Figure 7N
Time(days)	shNC					shJAML					shJAML+cGAMP
4	17.2344	12.348	17.9456	16.547	22.3413	18.2349	13.4923	16.3743	20.3724	17.3842	18.2424	23.4913	17.7734	21.3912	18.0024
7	22.1408	15.1191	23.4235	22.5279	30.879	24.9412	17.3612	20.0561	27.3967	22.9519	22.6608	30.2747	22.0088	26.4163	21.6937
10	31.2406	23.845	33.0505	31.7869	40.4823	32.792	25.242	28.362	32.7	27.7	34.682	35.9587	32.8009	33.3913	32.2
13	44.0823	31.1022	47.6362	44.0947	52.3921	45.382	34.1	42.382	44.42	37.42	42.582	40.8587	38.7009	36.1239	34.1244
16	62.2156	42.4848	65.82	65.1057	77.5062	55.23	46.9	57.23	56.568	51.568	46.382	47.6587	49.2687	43.9123	38.1412
19	87.7882	59.9474	92.8741	103.516	106.996	86.324	61.7	81.3813	79.0433	65.0843	63.182	59.9488	52.3198	53.772	37.7754
22	123.9	84.6067	131.078	117.055	129.568	114.628	72.6	104.283	101.445	75.9843	74.082	70.8488	63.2198	56.6462	36.654
25	216.34	195.718	186.146	167.073	175.436	153.415	97.6144	137.346	130.716	100.157	98.8298	96.7942	75.1407	58.1694	33.7914
Figure 7O
shNC	shJAML	shJAML+cGAMP
108.911	238.407	169.065
106.668	215.682	107.572
82.8054	205.134	151.356
64.1029	184.115	144.049
37.2383	193.331	110.373

[truncated: 4 more sheets: Supplemental Figure 1, Supplementary Figure 4B, Supplementary figure 5, Supplementary figure 6]
